# Supplementary material for: 2-(4-Meth­oxy­benzyl­idene)-4,4-dimethyl-3,4-dihydro­naphthalen-1(2H)-one
Source: Acta Crystallogr Sect E Struct Rep Online. 2010 Nov 6;66(Pt 12):o3067. doi: 10.1107/S1600536810044387 (PMC3011461; doi:10.1107/S1600536810044387)
Supplement: Supplementary file 1 [file e-66-o3067-sup1.cif]

##############################################################################
###                                                                        ###
###        Electronic paper (Acta Crystallographica Section E)             ###
###                                                                        ###
##############################################################################
#                                                                            #
# This CIF contains the data in a paper accepted for publication in Acta     #
# Crystallographica Section E. It conforms to the requirements of Notes      #
# for Authors for Section E, and has been peer reviewed under the auspices   #
# of the IUCr Commission on Journals.                                        #
#                                                                            #
# Full details of the Crystallographic Information File format               #
# are given in the paper "The Crystallographic Information File (CIF):       #
# a New Standard Archive File for Crystallography" by S. R. Hall, F. H.      #
# Allen and I. D. Brown [Acta Cryst. (1991), A47, 655-685].                  #
#                                                                            #
# The current version of the core CIF dictionary is obtainable from          #
# ftp://ftp.iucr.org/pub/cif_core.dic. The current version number is 2.4.    #
#                                                                            #
# Software is freely available for graphical display of the structure(s) in  #
# this CIF.  For information consult the CIF home page http://www.iucr.org/  #
# cif/home.html                                                              #
#                                                                            #
# This file may be used for bona fide research purposes within the           #
# scientific community so long as proper attribution is given to the journal # 
# article from which it was obtained.                                        #
#                                                                            #
##############################################################################
                                             
data_I
_audit_creation_method     SHELXL-97
_chemical_name_systematic
;
2-(4-Methoxybenzylidene)-4,4-dimethyl-3,4-dihydronaphthalen-1(2<i>H</i>)-one
;
_chemical_name_common     ?
_chemical_formula_moiety     'C20 H20 O2'
_chemical_formula_sum     'C20 H20 O2'
_chemical_formula_iupac     'C20 H20 O2'
_chemical_formula_weight     292.36
_chemical_melting_point     ?
_symmetry_cell_setting     monoclinic
_symmetry_space_group_name_H-M     'P 21/n'
_symmetry_space_group_name_hall     '-P 2yn'
loop_
    _symmetry_equiv_pos_as_xyz
    'x, y, z'
    '-x+1/2, y+1/2, -z+1/2'
    '-x, -y, -z'
    'x-1/2, -y-1/2, z-1/2'
_cell_length_a     11.8587(3)
_cell_length_b     8.7536(2)
_cell_length_c     14.9392(4)
_cell_angle_alpha     90.00
_cell_angle_beta     96.5270(10)
_cell_angle_gamma     90.00
_cell_volume     1540.73(7)
_cell_formula_units_Z     4
_cell_measurement_reflns_used     1852
_cell_measurement_theta_min     1.5
_cell_measurement_theta_max     25.7
_cell_measurement_temperature     190(2)
_cell_measurement_pressure     101
_exptl_crystal_description     Block
_exptl_crystal_colour     Colourless
_exptl_crystal_size_max     0.19
_exptl_crystal_size_mid     0.15
_exptl_crystal_size_min     0.13
_exptl_crystal_density_diffrn     1.260
_exptl_crystal_density_meas     ?
_exptl_crystal_density_method     'not measured'
_exptl_crystal_F_000     624
_exptl_absorpt_coefficient_mu     0.080
_exptl_absorpt_correction_type     none
_exptl_absorpt_process_details     ?
_exptl_absorpt_correction_T_min     ?
_exptl_absorpt_correction_T_max     ?
_exptl_special_details
;
;
_diffrn_ambient_temperature     190(2)
_diffrn_radiation_type     MoK\a
_diffrn_radiation_wavelength     0.71073
_diffrn_radiation_source     'fine-focus sealed tube'
_diffrn_radiation_monochromator     graphite
_diffrn_measurement_device_type     'Bruker APEXII CCD detector'
_diffrn_measurement_method     '\w and \f'
_diffrn_detector_area_resol_mean     ?
_diffrn_reflns_number     15082
_diffrn_reflns_av_R_equivalents     0.0292
_diffrn_reflns_av_sigmaI/netI     0.0216
_diffrn_reflns_theta_min     2.74
_diffrn_reflns_theta_max     26.40
_diffrn_reflns_theta_full     26.40
_diffrn_measured_fraction_theta_max     0.998
_diffrn_measured_fraction_theta_full     0.998
_diffrn_reflns_limit_h_min     -14
_diffrn_reflns_limit_h_max     14
_diffrn_reflns_limit_k_min     -10
_diffrn_reflns_limit_k_max     10
_diffrn_reflns_limit_l_min     -18
_diffrn_reflns_limit_l_max     18
_diffrn_standards_number     ?
_diffrn_standards_interval_count     ?
_diffrn_standards_interval_time     ?
_diffrn_standards_decay_%     ?
_refine_special_details
;
Refinement of <i>F</i>^2^ against ALL reflections. The weighted <i>R</i>-factor
<i>wR</i> and goodness of fit <i>S</i> are based on <i>F</i>^2^, conventional
<i>R</i>-factors <i>R</i> are based on <i>F</i>, with <i>F</i> set to zero for
negative <i>F</i>^2^. The threshold expression of <i>F</i>^2^ >
\s(<i>F</i>^2^) is used only for calculating <i>R</i>-factors(gt) <i>etc</i>.
and is not relevant to the choice of reflections for refinement.
<i>R</i>-factors based on <i>F</i>^2^ are statistically about twice as large
as those based on <i>F</i>, and <i>R</i>- factors based on ALL data will be
even larger.
;
_reflns_number_total     3159
_reflns_number_gt     2709
_reflns_threshold_expression     I>2sigma(I)
_refine_ls_structure_factor_coef     Fsqd
_refine_ls_matrix_type     full
_refine_ls_R_factor_all     0.0460
_refine_ls_R_factor_gt     0.0390
_refine_ls_wR_factor_gt     0.1038
_refine_ls_wR_factor_ref     0.1080
_refine_ls_goodness_of_fit_ref     1.083
_refine_ls_restrained_S_all     1.083
_refine_ls_number_reflns     3159
_refine_ls_number_parameters     202
_refine_ls_number_restraints     0
_refine_ls_hydrogen_treatment     constr
_refine_ls_weighting_scheme     calc
_refine_ls_weighting_details
         'calc w=1/[\s^2^(Fo^2^)+(0.0577P)^2^+0.2729P] where P=(Fo^2^+2Fc^2^)/3'
_atom_sites_solution_hydrogens     geom
_atom_sites_solution_primary     direct
_atom_sites_solution_secondary     difmap
_refine_ls_shift/su_max     0.001
_refine_ls_shift/su_mean     0.000
_refine_diff_density_max     0.213
_refine_diff_density_min     -0.218
_refine_ls_extinction_method     none
_refine_ls_extinction_coef     ?
loop_
    _atom_type_symbol
    _atom_type_description
    _atom_type_scat_dispersion_real
    _atom_type_scat_dispersion_imag
    _atom_type_scat_source
    'C' 'C' 0.0033 0.0016
                         'International Tables Vol C Tables 4.2.6.8 and 6.1.1.4'
    'H' 'H' 0.0000 0.0000
                         'International Tables Vol C Tables 4.2.6.8 and 6.1.1.4'
    'O' 'O' 0.0106 0.0060
                         'International Tables Vol C Tables 4.2.6.8 and 6.1.1.4'
_computing_data_collection     'APEX2 (Bruker, 2005)'
_computing_cell_refinement     'SAINT (Bruker, 2005)'
_computing_data_reduction     'SAINT (Bruker, 2005)'
_computing_structure_solution     'SHELXS97 (Sheldrick, 2008)'
_computing_structure_refinement     'SHELXL97 (Sheldrick, 2008)'
_computing_molecular_graphics     'PLATON (Spek, 2009)'
_computing_publication_material     'publCIF (Westrip, 2010)'
loop_
    _atom_site_type_symbol
    _atom_site_label
    _atom_site_fract_x
    _atom_site_fract_y
    _atom_site_fract_z
    _atom_site_U_iso_or_equiv
    _atom_site_adp_type
    _atom_site_calc_flag
    _atom_site_refinement_flags
    _atom_site_occupancy
    _atom_site_disorder_assembly
    _atom_site_disorder_group
    C C6 0.04770(10) 1.19124(13) 0.42407(7) 0.0258(2) Uani d . 1 . .
    C C10 0.25868(10) 1.19809(13) 0.41294(7) 0.0269(3) Uani d . 1 . .
    C C9 0.25676(9) 1.03468(13) 0.37763(7) 0.0270(3) Uani d . 1 . .
    C C5 0.16041(10) 1.26897(13) 0.43710(7) 0.0265(3) Uani d . 1 . .
    C C14 -0.07348(9) 0.83891(13) 0.29360(7) 0.0257(2) Uani d . 1 . .
    C C19 -0.04025(10) 0.69666(13) 0.32854(8) 0.0291(3) Uani d . 1 . .
    H H19 0.0014 0.6914 0.3851 0.035 Uiso calc R 1 . .
    C C15 -0.13830(10) 0.84177(13) 0.20924(8) 0.0292(3) Uani d . 1 . .
    H H15 -0.1640 0.9350 0.1849 0.035 Uiso calc R 1 . .
    C C8 0.15580(9) 0.94675(12) 0.40857(8) 0.0268(3) Uani d . 1 . .
    H H8A 0.1489 0.8489 0.3779 0.032 Uiso calc R 1 . .
    H H8B 0.1706 0.9271 0.4727 0.032 Uiso calc R 1 . .
    C C16 -0.16482(10) 0.70964(13) 0.16147(8) 0.0301(3) Uani d . 1 . .
    H H16 -0.2070 0.7146 0.1051 0.036 Uiso calc R 1 . .
    C C7 0.04589(9) 1.03173(12) 0.39000(7) 0.0246(2) Uani d . 1 . .
    C C18 -0.06740(10) 0.56202(13) 0.28164(8) 0.0296(3) Uani d . 1 . .
    H H18 -0.0445 0.4683 0.3068 0.036 Uiso calc R 1 . .
    C C17 -0.12881(10) 0.56856(12) 0.19710(8) 0.0267(3) Uani d . 1 . .
    C C13 -0.04948(9) 0.98441(13) 0.34094(7) 0.0264(3) Uani d . 1 . .
    H H13 -0.1092 1.0539 0.3362 0.032 Uiso calc R 1 . .
    C C11 0.36517(10) 0.94804(15) 0.41279(9) 0.0371(3) Uani d . 1 . .
    H H11A 0.4291 0.9941 0.3892 0.056 Uiso calc R 1 . .
    H H11B 0.3585 0.8434 0.3937 0.056 Uiso calc R 1 . .
    H H11C 0.3757 0.9524 0.4774 0.056 Uiso calc R 1 . .
    C C4 0.16424(12) 1.42072(14) 0.46707(8) 0.0349(3) Uani d . 1 . .
    H H4 0.0994 1.4656 0.4850 0.042 Uiso calc R 1 . .
    C C1 0.35781(11) 1.28557(16) 0.41635(9) 0.0373(3) Uani d . 1 . .
    H H1 0.4238 1.2414 0.4000 0.045 Uiso calc R 1 . .
    C C3 0.26285(13) 1.50403(15) 0.47021(9) 0.0423(3) Uani d . 1 . .
    H H3 0.2648 1.6048 0.4900 0.051 Uiso calc R 1 . .
    C C20 -0.12557(12) 0.29770(14) 0.17537(10) 0.0400(3) Uani d . 1 . .
    H H20A -0.0442 0.2929 0.1850 0.060 Uiso calc R 1 . .
    H H20B -0.1533 0.2225 0.1315 0.060 Uiso calc R 1 . .
    H H20C -0.1561 0.2779 0.2311 0.060 Uiso calc R 1 . .
    C C2 0.35928(13) 1.43660(16) 0.44363(10) 0.0448(4) Uani d . 1 . .
    H H2 0.4256 1.4934 0.4441 0.054 Uiso calc R 1 . .
    C C12 0.24585(12) 1.04047(16) 0.27413(8) 0.0393(3) Uani d . 1 . .
    H H12A 0.1760 1.0898 0.2519 0.059 Uiso calc R 1 . .
    H H12B 0.2463 0.9384 0.2507 0.059 Uiso calc R 1 . .
    H H12C 0.3085 1.0968 0.2552 0.059 Uiso calc R 1 . .
    O O2 -0.15974(8) 0.44573(9) 0.14344(6) 0.0359(2) Uani d . 1 . .
    O O1 -0.03919(7) 1.26029(9) 0.43670(6) 0.0340(2) Uani d . 1 . .
loop_
    _atom_site_aniso_label
    _atom_site_aniso_U_11
    _atom_site_aniso_U_22
    _atom_site_aniso_U_33
    _atom_site_aniso_U_12
    _atom_site_aniso_U_13
    _atom_site_aniso_U_23
    C6 0.0308(6) 0.0244(5) 0.0221(5) 0.0023(4) 0.0030(4) 0.0019(4)
    C10 0.0296(6) 0.0296(6) 0.0204(5) -0.0040(5) -0.0016(4) 0.0033(4)
    C9 0.0256(6) 0.0295(6) 0.0261(6) 0.0004(4) 0.0036(4) -0.0003(4)
    C5 0.0337(6) 0.0247(6) 0.0203(5) -0.0026(5) 0.0005(4) 0.0011(4)
    C14 0.0221(5) 0.0262(6) 0.0288(6) -0.0014(4) 0.0036(4) -0.0002(4)
    C19 0.0300(6) 0.0299(6) 0.0264(6) -0.0019(5) -0.0012(5) 0.0036(5)
    C15 0.0296(6) 0.0245(6) 0.0328(6) 0.0021(5) 0.0000(5) 0.0042(5)
    C8 0.0263(6) 0.0218(5) 0.0319(6) 0.0014(4) 0.0021(5) 0.0008(4)
    C16 0.0328(6) 0.0306(6) 0.0258(6) -0.0017(5) -0.0018(5) 0.0018(5)
    C7 0.0256(6) 0.0229(5) 0.0255(5) 0.0000(4) 0.0042(4) 0.0022(4)
    C18 0.0324(6) 0.0229(6) 0.0336(6) -0.0001(4) 0.0036(5) 0.0056(5)
    C17 0.0280(6) 0.0247(6) 0.0283(6) -0.0041(4) 0.0071(4) -0.0014(4)
    C13 0.0257(6) 0.0240(6) 0.0297(6) 0.0023(4) 0.0041(4) 0.0016(4)
    C11 0.0269(6) 0.0397(7) 0.0452(7) 0.0031(5) 0.0067(5) 0.0022(6)
    C4 0.0503(8) 0.0267(6) 0.0265(6) -0.0013(5) -0.0014(5) -0.0019(5)
    C1 0.0312(6) 0.0418(7) 0.0374(7) -0.0077(5) -0.0030(5) 0.0062(6)
    C3 0.0624(9) 0.0276(6) 0.0333(7) -0.0121(6) -0.0102(6) -0.0015(5)
    C20 0.0513(8) 0.0238(6) 0.0469(8) -0.0035(5) 0.0143(6) -0.0020(5)
    C2 0.0457(8) 0.0421(8) 0.0423(8) -0.0204(6) -0.0140(6) 0.0082(6)
    C12 0.0462(8) 0.0442(8) 0.0282(6) -0.0006(6) 0.0074(6) -0.0039(5)
    O2 0.0481(5) 0.0256(4) 0.0338(5) -0.0052(4) 0.0031(4) -0.0038(3)
    O1 0.0330(5) 0.0291(4) 0.0403(5) 0.0058(4) 0.0066(4) -0.0032(4)
_geom_special_details
;
All e.s.d.'s (except the e.s.d. in the dihedral angle between two l.s. planes)
are estimated using the full covariance matrix. The cell e.s.d.'s are taken
into account individually in the estimation of e.s.d.'s in distances, angles
and torsion angles; correlations between e.s.d.'s in cell parameters are only
used when they are defined by crystal symmetry. An approximate (isotropic)
treatment of cell e.s.d.'s is used for estimating e.s.d.'s involving l.s.
planes.
;
loop_
    _geom_bond_atom_site_label_1
    _geom_bond_atom_site_label_2
    _geom_bond_site_symmetry_2
    _geom_bond_distance
    _geom_bond_publ_flag
    C6 O1 . 1.2275(13) ?
    C6 C7 . 1.4855(15) ?
    C6 C5 . 1.4927(16) ?
    C10 C1 . 1.3990(17) ?
    C10 C5 . 1.4031(16) ?
    C10 C9 . 1.5239(16) ?
    C9 C11 . 1.5330(16) ?
    C9 C12 . 1.5377(16) ?
    C9 C8 . 1.5381(15) ?
    C5 C4 . 1.4009(16) ?
    C14 C19 . 1.3898(16) ?
    C14 C15 . 1.3999(16) ?
    C14 C13 . 1.4689(15) ?
    C19 C18 . 1.3901(16) ?
    C19 H19 . 0.9300 ?
    C15 C16 . 1.3766(16) ?
    C15 H15 . 0.9300 ?
    C8 C7 . 1.4990(15) ?
    C8 H8A . 0.9700 ?
    C8 H8B . 0.9700 ?
    C16 C17 . 1.3925(16) ?
    C16 H16 . 0.9300 ?
    C7 C13 . 1.3414(16) ?
    C18 C17 . 1.3855(17) ?
    C18 H18 . 0.9300 ?
    C17 O2 . 1.3661(14) ?
    C13 H13 . 0.9300 ?
    C11 H11A . 0.9600 ?
    C11 H11B . 0.9600 ?
    C11 H11C . 0.9600 ?
    C4 C3 . 1.3745(19) ?
    C4 H4 . 0.9300 ?
    C1 C2 . 1.383(2) ?
    C1 H1 . 0.9300 ?
    C3 C2 . 1.385(2) ?
    C3 H3 . 0.9300 ?
    C20 O2 . 1.4237(15) ?
    C20 H20A . 0.9600 ?
    C20 H20B . 0.9600 ?
    C20 H20C . 0.9600 ?
    C2 H2 . 0.9300 ?
    C12 H12A . 0.9600 ?
    C12 H12B . 0.9600 ?
    C12 H12C . 0.9600 ?
loop_
    _geom_angle_atom_site_label_1
    _geom_angle_atom_site_label_2
    _geom_angle_atom_site_label_3
    _geom_angle_site_symmetry_1
    _geom_angle_site_symmetry_3
    _geom_angle
    _geom_angle_publ_flag
    O1 C6 C7 . . 122.40(10) ?
    O1 C6 C5 . . 120.69(10) ?
    C7 C6 C5 . . 116.80(9) ?
    C1 C10 C5 . . 117.88(11) ?
    C1 C10 C9 . . 120.38(11) ?
    C5 C10 C9 . . 121.60(10) ?
    C10 C9 C11 . . 111.52(9) ?
    C10 C9 C12 . . 108.26(10) ?
    C11 C9 C12 . . 109.40(10) ?
    C10 C9 C8 . . 110.32(9) ?
    C11 C9 C8 . . 107.49(9) ?
    C12 C9 C8 . . 109.83(10) ?
    C4 C5 C10 . . 120.26(11) ?
    C4 C5 C6 . . 118.02(11) ?
    C10 C5 C6 . . 121.50(10) ?
    C19 C14 C15 . . 117.22(10) ?
    C19 C14 C13 . . 124.40(10) ?
    C15 C14 C13 . . 118.32(10) ?
    C14 C19 C18 . . 122.06(10) ?
    C14 C19 H19 . . 119.0 ?
    C18 C19 H19 . . 119.0 ?
    C16 C15 C14 . . 121.43(10) ?
    C16 C15 H15 . . 119.3 ?
    C14 C15 H15 . . 119.3 ?
    C7 C8 C9 . . 112.72(9) ?
    C7 C8 H8A . . 109.0 ?
    C9 C8 H8A . . 109.0 ?
    C7 C8 H8B . . 109.0 ?
    C9 C8 H8B . . 109.0 ?
    H8A C8 H8B . . 107.8 ?
    C15 C16 C17 . . 120.32(10) ?
    C15 C16 H16 . . 119.8 ?
    C17 C16 H16 . . 119.8 ?
    C13 C7 C6 . . 117.12(10) ?
    C13 C7 C8 . . 127.53(10) ?
    C6 C7 C8 . . 115.13(9) ?
    C17 C18 C19 . . 119.48(10) ?
    C17 C18 H18 . . 120.3 ?
    C19 C18 H18 . . 120.3 ?
    O2 C17 C18 . . 125.49(10) ?
    O2 C17 C16 . . 115.05(10) ?
    C18 C17 C16 . . 119.45(10) ?
    C7 C13 C14 . . 129.49(10) ?
    C7 C13 H13 . . 115.3 ?
    C14 C13 H13 . . 115.3 ?
    C9 C11 H11A . . 109.5 ?
    C9 C11 H11B . . 109.5 ?
    H11A C11 H11B . . 109.5 ?
    C9 C11 H11C . . 109.5 ?
    H11A C11 H11C . . 109.5 ?
    H11B C11 H11C . . 109.5 ?
    C3 C4 C5 . . 120.70(13) ?
    C3 C4 H4 . . 119.7 ?
    C5 C4 H4 . . 119.7 ?
    C2 C1 C10 . . 121.09(13) ?
    C2 C1 H1 . . 119.5 ?
    C10 C1 H1 . . 119.5 ?
    C4 C3 C2 . . 119.43(12) ?
    C4 C3 H3 . . 120.3 ?
    C2 C3 H3 . . 120.3 ?
    O2 C20 H20A . . 109.5 ?
    O2 C20 H20B . . 109.5 ?
    H20A C20 H20B . . 109.5 ?
    O2 C20 H20C . . 109.5 ?
    H20A C20 H20C . . 109.5 ?
    H20B C20 H20C . . 109.5 ?
    C1 C2 C3 . . 120.59(12) ?
    C1 C2 H2 . . 119.7 ?
    C3 C2 H2 . . 119.7 ?
    C9 C12 H12A . . 109.5 ?
    C9 C12 H12B . . 109.5 ?
    H12A C12 H12B . . 109.5 ?
    C9 C12 H12C . . 109.5 ?
    H12A C12 H12C . . 109.5 ?
    H12B C12 H12C . . 109.5 ?
    C17 O2 C20 . . 118.20(10) ?
loop_
    _geom_hbond_atom_site_label_D
    _geom_hbond_atom_site_label_H
    _geom_hbond_atom_site_label_A
    _geom_hbond_site_symmetry_A
    _geom_hbond_distance_DH
    _geom_hbond_distance_HA
    _geom_hbond_distance_DA
    _geom_hbond_angle_DHA
    _geom_hbond_publ_flag
    C13 H13 O1 . 0.93 2.44 2.8034(15) 104 yes
data_global
_journal_date_recd_electronic     2010-10-15
_journal_date_accepted     2010-10-29
_journal_name_full     'Acta Crystallographica, Section E'
_journal_year     2010
_journal_volume     66
_journal_issue     12
_journal_page_first     o3067
_journal_page_last     o3067
_journal_paper_category     QO
_journal_coeditor_code     DS2066
_publ_contact_author_name     'Ghali Al Houari'
_publ_contact_author_address
;
D\'epartement de Chimie, Facult\'e des Sciences
Dhar Mehraz, BP 1796 Atlas, 30000 F\'es,
Morocco
;
_publ_contact_author_email     'ghali68@yahoo.fr'
_publ_contact_author_fax     '00 212 (0) 6 61 83 53 35'
_publ_contact_author_phone     '00 212 (0) 5 55 73 31 71'
_publ_section_title
;
2-(4-Methoxybenzylidene)-4,4-dimethyl-3,4-dihydronaphthalen-1(2<i>H</i>)-one
;
loop_
    _publ_author_name
    _publ_author_footnote
    _publ_author_address
    'Akhazzane, Mohamed' .
;
Laboratoire de Chimie Organique, Facult\'e des Sciences Dhar el Mahraz,
Universit\'e Sidi Mohammed Ben Abdellah, F\`es, Morocco
;
    'Zouihri, Hafid' .
;
Laboratoire de Diffraction des Rayons X,
Division UATRS,
Centre National pour la Recherche Scientifique et Technique, Rabat,
Morocco
;
    'Daran, Jean-Claude' .
;
Laboratoire de Chimie de Coordination, 205 Route de Narbonne,
31077 Toulouse Cedex, France
;
    'Kerbal, Abdelali' .
;
Laboratoire de Chimie Organique, Facult\'e des Sciences Dhar el Mahraz,
Universit\'e Sidi Mohammed Ben Abdellah, F\`es, Morocco
;
    'Al Houari, Ghali' .
;
Laboratoire de Chimie Organique, Facult\'e des Sciences Dhar el Mahraz,
Universit\'e Sidi Mohammed Ben Abdellah, F\`es, Morocco
;
