# Supplementary material for: 2-(4-Meth­oxy­benzyl­idene)-4,4-dimethyl-3,4-dihydro­naphthalen-1(2H)-one
Source: Acta Crystallogr Sect E Struct Rep Online. 2010 Nov 6;66(Pt 12):o3067. doi: 10.1107/S1600536810044387 (PMC3011461; doi:10.1107/S1600536810044387)
Supplement: Supplementary file 2 [file e-66-o3067-Isup2.hkl]

# 
# h,k,l, Fc-squared, Fo-squared, sigma(Fo-squared) and status flag 
# 
data_I
_shelx_title ' zouihri_AK1_Cold190_0m in P2(1)/n' 
_shelx_refln_list_code          4 
_shelx_F_calc_maximum      209.37 
_exptl_crystal_F_000       624.00 
_reflns_d_resolution_high  0.7993 
 
loop_ 
 _symmetry_equiv_pos_as_xyz 
 'x, y, z' 
 '-x+1/2, y+1/2, -z+1/2' 
 '-x, -y, -z' 
 'x-1/2, -y-1/2, z-1/2' 
 
_cell_length_a    11.8587 
_cell_length_b     8.7536 
_cell_length_c    14.9392 
_cell_angle_alpha  90.000 
_cell_angle_beta   96.527 
_cell_angle_gamma  90.000 
 
_shelx_F_squared_multiplier     1.000 
 
loop_ 
 _refln_index_h 
 _refln_index_k 
 _refln_index_l 
 _refln_F_squared_calc 
 _refln_F_squared_meas 
 _refln_F_squared_sigma 
 _refln_observed_status 
   2   0   0      890.42      777.73     12.86 o 
   4   0   0     3092.14     2883.10     53.91 o 
   6   0   0      283.01      285.05      8.87 o 
   8   0   0      127.89      111.20      6.20 o 
  10   0   0     5861.60     5699.31    180.93 o 
  12   0   0        3.65        3.10      1.59 o 
  14   0   0        0.18        0.07      2.46 o 
   2   1   0     1060.36     1012.94      9.03 o 
   3   1   0     1464.05     1417.76     14.84 o 
   4   1   0       83.72       89.16      1.47 o 
   5   1   0       26.92       26.49      1.16 o 
   6   1   0      135.44      124.67      2.60 o 
   7   1   0      246.48      240.02      4.51 o 
   8   1   0       44.36       46.59      2.86 o 
   9   1   0       52.29       52.07      1.91 o 
  10   1   0      247.52      220.77      4.59 o 
  11   1   0       50.59       43.04      1.60 o 
  12   1   0       15.13       10.71      1.39 o 
  13   1   0        3.83        4.66      1.24 o 
  14   1   0        3.01        3.17      1.91 o 
   0   2   0     1759.61     1549.62     36.32 o 
   1   2   0        1.73        3.07      0.24 o 
   2   2   0     2539.24     2370.87     26.28 o 
   3   2   0      516.50      511.54      5.14 o 
   4   2   0        8.29       13.26      0.43 o 
   5   2   0     2634.49     2936.70     34.30 o 
   6   2   0      368.41      387.71      5.10 o 
   7   2   0       87.74      104.31      1.76 o 
   8   2   0       93.75       87.60      1.80 o 
   9   2   0        1.01        0.83      0.55 o 
  10   2   0       55.12       57.37      1.72 o 
  11   2   0        7.37        7.75      0.93 o 
  12   2   0       23.25       22.74      1.81 o 
  13   2   0        8.34        8.96      1.46 o 
  14   2   0        3.27        6.04      1.88 o 
   1   3   0       53.30       61.73      1.35 o 
   2   3   0      531.95      548.88      7.93 o 
   3   3   0      254.37      277.87      3.39 o 
   4   3   0     1949.05     2093.27     21.09 o 
   5   3   0      648.61      743.03      9.58 o 
   6   3   0       10.87       18.06      0.95 o 
   7   3   0       21.78       16.19      0.72 o 
   8   3   0       38.93       38.31      1.13 o 
   9   3   0        9.78       10.24      1.22 o 
  10   3   0      206.80      207.96      4.29 o 
  11   3   0       23.72       21.31      1.66 o 
  12   3   0        6.62        6.75      1.30 o 
  13   3   0       39.92       37.33      2.27 o 
  14   3   0      147.47      179.63      8.38 o 
   1   4   0      393.74      392.13      7.01 o 
   2   4   0        1.81        0.36      0.36 o 
   3   4   0     1972.52     2031.11     30.69 o 
   4   4   0      524.86      545.90      6.18 o 
   5   4   0      220.04      224.85      3.09 o 
   6   4   0       12.58       11.12      0.76 o 
   7   4   0      249.33      276.78      4.73 o 
   8   4   0        0.22        1.45      0.78 o 
   9   4   0        9.70        6.81      1.09 o 
  10   4   0      559.54      477.48      9.49 o 
  11   4   0        1.79        0.41      0.95 o 
  12   4   0        5.10        7.01      1.31 o 
  13   4   0      165.53      186.13      6.16 o 
   1   5   0       51.87       59.43      1.85 o 
   2   5   0      209.59      224.70      4.78 o 
   3   5   0       32.37       28.81      1.04 o 
   4   5   0       17.68       22.17      0.64 o 
   5   5   0       35.16       44.01      1.13 o 
   6   5   0        1.44        1.55      0.54 o 
   7   5   0       67.58       69.16      1.89 o 
   8   5   0       71.48       74.82      2.48 o 
   9   5   0       76.09       58.29      2.33 o 
  10   5   0        1.65        1.77      0.96 o 
  11   5   0       33.62       35.82      2.37 o 
  12   5   0        9.32        6.44      1.55 o 
  13   5   0        0.03        1.24      1.76 o 
   0   6   0       91.67       92.77      4.65 o 
   1   6   0        0.05        0.51      0.56 o 
   2   6   0       33.95       39.17      1.59 o 
   3   6   0      377.36      353.32      7.45 o 
   4   6   0      607.69      625.94     10.23 o 
   5   6   0     1688.58     1593.88     20.33 o 
   6   6   0      617.58      613.75      9.18 o 
   7   6   0       63.71       59.77      2.30 o 
   8   6   0        2.86        1.39      0.95 o 
   9   6   0       21.38       21.84      2.38 o 
  10   6   0        0.01        0.00      0.99 o 
  11   6   0        1.81        2.13      1.55 o 
  12   6   0        2.63        0.00      1.49 o 
   1   7   0     1148.57     1142.56     26.85 o 
   2   7   0       66.93       68.30      3.00 o 
   3   7   0      174.49      168.52      5.02 o 
   4   7   0     1356.11     1313.50     27.28 o 
   5   7   0        0.04        0.00      1.04 o 
   6   7   0      309.28      302.94      5.70 o 
   7   7   0        0.09        0.00      0.79 o 
   8   7   0       22.42       17.71      1.68 o 
   9   7   0       65.14       67.18      3.04 o 
  10   7   0       29.82       38.54      2.58 o 
  11   7   0       48.00       53.49      2.97 o 
   0   8   0     1376.21     1264.82     41.75 o 
   1   8   0      510.41      472.82      8.59 o 
   2   8   0       27.41       24.73      2.16 o 
   3   8   0       25.57       20.49      2.14 o 
   4   8   0      404.88      391.89      9.83 o 
   5   8   0        1.15        0.93      0.59 o 
   6   8   0       60.55       64.46      2.15 o 
   7   8   0       35.41       34.78      2.03 o 
   8   8   0       37.54       39.84      2.89 o 
   9   8   0       48.40       54.20      2.84 o 
  10   8   0      155.99      179.02      5.64 o 
   1   9   0       13.28        8.83      1.00 o 
   2   9   0        0.47        2.59      1.32 o 
   3   9   0        3.34        4.82      1.87 o 
   4   9   0        0.16        0.00      1.49 o 
   5   9   0        3.08        2.37      1.17 o 
   6   9   0       62.96       66.50      2.22 o 
   7   9   0       17.81       15.90      1.55 o 
   8   9   0       26.85       27.66      2.36 o 
   0  10   0       69.23       81.07      4.48 o 
   1  10   0       31.41       35.75      2.01 o 
   2  10   0        0.01        0.00      0.82 o 
   3  10   0        7.58        6.09      2.13 o 
   4  10   0      118.36      143.10      7.80 o 
   5  10   0      117.08      122.78      4.60 o 
   6  10   0       19.61       24.51      2.43 o 
 -13   0   1      479.75      447.15     19.31 o 
 -11   0   1       43.37       47.91      3.21 o 
  -9   0   1     1837.12     1762.02     41.96 o 
  -7   0   1        8.77        4.48      1.08 o 
  -5   0   1       14.12       19.59      1.12 o 
  -3   0   1    43834.33    35512.75    672.34 o 
   3   0   1      329.54      336.75      6.77 o 
   5   0   1     1329.56     1360.51     26.09 o 
   7   0   1     2572.88     2450.51     57.05 o 
   9   0   1      628.93      606.11     15.86 o 
  11   0   1        0.24        1.15      1.28 o 
  13   0   1        0.59        0.00      1.98 o 
 -14   1   1        8.12        8.22      2.45 o 
 -13   1   1       69.79       72.16      3.00 o 
 -12   1   1        1.11        1.20      1.04 o 
 -11   1   1       68.62       66.17      2.54 o 
 -10   1   1      151.99      154.46      3.54 o 
  -9   1   1      106.86      102.03      4.54 o 
  -8   1   1      205.31      201.13      4.21 o 
  -7   1   1        2.51        0.58      0.52 o 
  -6   1   1        4.09        2.98      0.51 o 
  -5   1   1        3.96        7.05      0.56 o 
  -4   1   1        0.41        0.25      0.25 o 
  -3   1   1      400.61      362.01      4.23 o 
  -2   1   1      840.31      820.52      7.36 o 
  -1   1   1      515.47      434.27      9.62 o 
   1   1   1     6426.56     5670.07     56.92 o 
   2   1   1     3002.13     2850.06     27.15 o 
   3   1   1       38.04       45.19      0.70 o 
   4   1   1      190.28      172.27      2.40 o 
   5   1   1       51.56       49.11      1.03 o 
   6   1   1        0.04        1.42      0.45 o 
   7   1   1       55.27       44.47      1.54 o 
   8   1   1      167.48      178.25      5.00 o 
   9   1   1        8.41        6.08      0.83 o 
  10   1   1      180.49      177.95      3.53 o 
  11   1   1      171.82      164.54      4.58 o 
  12   1   1       22.02       18.13      2.04 o 
  13   1   1       45.19       43.93      2.34 o 
  14   1   1        6.69        8.76      2.26 o 
 -14   2   1      286.11      337.31      7.85 o 
 -13   2   1        5.04        3.62      1.26 o 
 -12   2   1        6.57        4.86      1.22 o 
 -11   2   1       43.23       38.72      1.71 o 
 -10   2   1       47.95       53.77      1.77 o 
  -9   2   1      162.73      168.21      3.08 o 
  -8   2   1        8.70        6.63      0.61 o 
  -7   2   1       13.93       10.24      0.58 o 
  -6   2   1      422.07      454.30      5.89 o 
  -5   2   1      365.85      388.17      5.04 o 
  -4   2   1     5556.70     5641.57     58.92 o 
  -3   2   1        5.57        5.59      0.25 o 
  -2   2   1        2.40        2.45      0.25 o 
  -1   2   1     3817.08     3674.63     45.70 o 
   0   2   1      158.73      135.68      2.56 o 
   1   2   1      303.53      267.47      3.86 o 
   2   2   1       12.12        9.19      0.35 o 
   3   2   1      583.88      526.14      5.26 o 
   4   2   1      375.61      358.15      3.92 o 
   5   2   1       20.35       27.88      1.15 o 
   6   2   1      398.47      441.44      5.71 o 
   7   2   1       17.74       17.60      0.90 o 
   8   2   1        6.60        6.91      0.57 o 
   9   2   1      135.40      130.46      2.85 o 
  10   2   1       29.35       30.35      1.21 o 
  11   2   1       26.42       25.89      2.79 o 
  12   2   1        1.03        0.27      0.93 o 
  13   2   1       43.15       45.48      2.94 o 
  14   2   1        1.74        0.00      4.48 o 
 -14   3   1       13.82       14.71      2.22 o 
 -13   3   1       17.08       13.06      2.06 o 
 -12   3   1        1.03        2.42      1.13 o 
 -11   3   1       21.85       17.84      1.30 o 
 -10   3   1        0.11        0.13      0.70 o 
  -9   3   1       32.73       24.80      1.12 o 
  -8   3   1       53.53       65.96      1.96 o 
  -7   3   1      409.95      427.21      5.69 o 
  -6   3   1      657.68      734.31      9.12 o 
  -5   3   1     1276.29     1308.59     15.90 o 
  -4   3   1       48.02       54.77      0.93 o 
  -3   3   1        6.22        6.34      0.40 o 
  -2   3   1       71.90       67.10      1.29 o 
  -1   3   1      644.65      626.21      8.90 o 
   0   3   1      196.53      204.50      3.76 o 
   1   3   1      179.45      181.15      2.56 o 
   2   3   1      626.36      706.84     10.04 o 
   3   3   1       54.69       47.83      0.81 o 
   4   3   1      402.05      386.79      4.70 o 
   5   3   1       22.36       27.74      1.04 o 
   6   3   1       99.81      109.10      2.06 o 
   7   3   1      138.47      141.50      2.53 o 
   8   3   1       51.88       59.86      1.57 o 
   9   3   1        2.14        0.67      0.85 o 
  10   3   1      199.79      178.74      4.47 o 
  11   3   1       12.58       17.53      1.50 o 
  12   3   1      115.89      115.55      3.67 o 
  13   3   1        8.93        8.34      1.82 o 
  14   3   1       11.70       18.79      3.31 o 
 -13   4   1       53.13       54.34      2.92 o 
 -12   4   1        3.19        2.50      1.15 o 
 -11   4   1        1.84        0.91      0.97 o 
 -10   4   1      299.83      284.32      6.34 o 
  -9   4   1      249.06      196.07      5.05 o 
  -8   4   1        2.24        7.61      1.10 o 
  -7   4   1      219.48      245.49      5.32 o 
  -6   4   1     1318.87     1305.32     17.17 o 
  -5   4   1        3.54        2.17      0.39 o 
  -4   4   1       43.55       36.35      0.83 o 
  -3   4   1     1207.27     1197.13     16.72 o 
  -2   4   1       40.99       38.17      1.31 o 
  -1   4   1       33.45       32.89      1.09 o 
   0   4   1      150.83      159.14      3.14 o 
   1   4   1     1030.71     1048.46     20.20 o 
   2   4   1      212.06      239.90      3.81 o 
   3   4   1      267.86      286.35      4.62 o 
   4   4   1      352.34      429.09      4.92 o 
   5   4   1       14.87       17.36      0.72 o 
   6   4   1      350.75      387.00      5.32 o 
   7   4   1      305.51      298.88      4.76 o 
   8   4   1      343.30      328.72      6.68 o 
   9   4   1       46.09       40.23      2.32 o 
  10   4   1      132.15      142.23      3.93 o 
  11   4   1      132.43      120.68      3.67 o 
  12   4   1        2.89        3.12      1.61 o 
  13   4   1       63.20       52.03      3.78 o 
 -13   5   1        5.68        4.53      4.99 o 
 -12   5   1       16.62       18.70      2.04 o 
 -11   5   1       75.83       65.73      3.15 o 
 -10   5   1       53.53       49.99      2.80 o 
  -9   5   1        6.14        6.15      1.09 o 
  -8   5   1      199.87      193.83      4.92 o 
  -7   5   1       13.85       19.97      1.26 o 
  -6   5   1      130.47      128.49      2.28 o 
  -5   5   1       61.69       57.31      1.34 o 
  -4   5   1       28.16       26.04      0.87 o 
  -3   5   1      142.18      159.12      3.09 o 
  -2   5   1       37.95       37.37      1.41 o 
  -1   5   1      821.39      993.49     19.30 o 
   0   5   1      188.59      233.46      4.04 o 
   1   5   1       12.73       18.69      1.40 o 
   2   5   1       68.62       56.84      1.82 o 
   3   5   1        2.56        3.18      0.49 o 
   4   5   1        3.45        3.03      0.41 o 
   5   5   1      158.61      150.91      3.80 o 
   6   5   1       14.16       12.88      0.78 o 
   7   5   1       18.09       15.13      0.96 o 
   8   5   1       15.45       15.95      1.22 o 
   9   5   1       24.96       23.62      1.58 o 
  10   5   1        5.16        1.35      0.94 o 
  11   5   1       43.87       37.50      2.38 o 
  12   5   1       18.33       18.14      2.53 o 
  13   5   1        1.25        0.00      1.57 o 
 -12   6   1        0.75        1.73      1.54 o 
 -11   6   1       24.49       28.29      2.27 o 
 -10   6   1        0.20        0.00      1.04 o 
  -9   6   1        1.91        2.48      1.33 o 
  -8   6   1       26.63       24.32      2.16 o 
  -7   6   1        5.69        4.63      1.07 o 
  -6   6   1      280.10      270.19      4.58 o 
  -5   6   1      270.22      252.46      3.83 o 
  -4   6   1     1310.64     1310.78     18.29 o 
  -3   6   1      184.86      168.42      6.86 o 
  -2   6   1       28.89       26.67      1.68 o 
  -1   6   1        2.43        1.37      0.38 o 
   0   6   1      118.61      102.36      2.05 o 
   1   6   1        4.60        1.17      0.65 o 
   2   6   1       18.49       18.33      1.27 o 
   3   6   1        0.25        0.00      0.66 o 
   4   6   1      109.26      109.40      2.23 o 
   5   6   1       14.69       10.77      1.02 o 
   6   6   1      540.04      533.96      9.83 o 
   7   6   1        4.49        4.58      0.95 o 
   8   6   1       59.65       54.83      2.34 o 
   9   6   1        3.73        2.89      1.10 o 
  10   6   1      106.24      116.28      4.22 o 
  11   6   1        0.33        0.35      1.14 o 
  12   6   1        9.45       11.01      6.25 o 
 -11   7   1        0.30        0.32      1.24 o 
 -10   7   1        0.20        0.37      1.16 o 
  -9   7   1      104.65      108.70      3.96 o 
  -8   7   1       12.61       11.96      1.48 o 
  -7   7   1      115.08      120.57      3.99 o 
  -6   7   1       10.76       11.35      1.03 o 
  -5   7   1      759.55      750.78     10.95 o 
  -4   7   1       16.15       13.05      1.69 o 
  -3   7   1       13.65       11.18      1.49 o 
  -2   7   1     2310.16     2300.16     39.09 o 
  -1   7   1        3.97        6.11      0.56 o 
   0   7   1        5.09        6.46      0.71 o 
   1   7   1      224.67      212.37      7.49 o 
   2   7   1      407.87      411.67      9.30 o 
   3   7   1       53.82       45.15      3.06 o 
   4   7   1      113.22      113.70      3.92 o 
   5   7   1      727.99      725.49     10.60 o 
   6   7   1       88.89       96.56      2.95 o 
   7   7   1        9.14       13.08      1.29 o 
   8   7   1      344.82      338.83      8.20 o 
   9   7   1        2.79        4.18      1.26 o 
  10   7   1        1.32        0.53      1.16 o 
  11   7   1        7.81        9.71      2.08 o 
 -10   8   1        0.57        3.73      1.46 o 
  -9   8   1       12.83       15.68      1.82 o 
  -8   8   1       52.43       59.84      4.05 o 
  -7   8   1       69.58       63.98      2.34 o 
  -6   8   1        0.93        0.00      1.58 o 
  -5   8   1       27.00       27.59      1.71 o 
  -4   8   1      185.31      188.21      5.77 o 
  -3   8   1      305.82      289.50      9.11 o 
  -2   8   1        5.14        5.84      0.85 o 
  -1   8   1        0.07        0.00      0.53 o 
   0   8   1       51.21       53.25      2.12 o 
   1   8   1      117.81      127.62      2.83 o 
   2   8   1       46.33       39.36      3.04 o 
   3   8   1        3.41        3.39      1.41 o 
   4   8   1       33.72       32.01      2.69 o 
   5   8   1       90.52       83.03      2.32 o 
   6   8   1       89.51       79.06      2.87 o 
   7   8   1       70.44       64.12      2.72 o 
   8   8   1       38.40       31.65      2.10 o 
   9   8   1        3.60        5.53      1.42 o 
  -8   9   1        0.03        0.00      1.09 o 
  -7   9   1        0.32        0.37      0.87 o 
  -6   9   1        0.68        1.87      0.82 o 
  -5   9   1        5.91        6.15      1.05 o 
  -4   9   1        3.89        5.68      1.98 o 
  -3   9   1        6.97        7.54      2.02 o 
  -2   9   1       35.77       29.97      2.61 o 
  -1   9   1        4.18        3.86      0.92 o 
   0   9   1      277.74      235.02      5.81 o 
   1   9   1       76.20       75.31      3.48 o 
   2   9   1        9.38        9.97      2.02 o 
   3   9   1       28.02       29.35      3.14 o 
   4   9   1        2.85        3.58      1.94 o 
   5   9   1       20.04       28.91      2.13 o 
   6   9   1       40.10       36.99      2.12 o 
   7   9   1        1.79        2.28      1.14 o 
   8   9   1       37.94       38.67      2.69 o 
  -6  10   1       22.35       22.01      1.95 o 
  -5  10   1        7.36        6.54      2.17 o 
  -4  10   1       11.57       13.97      2.84 o 
  -3  10   1        2.62        1.34      0.90 o 
  -2  10   1        8.97        7.84      1.23 o 
  -1  10   1        0.32        0.62      0.92 o 
   0  10   1        0.00        0.55      0.91 o 
   1  10   1        0.42        0.09      0.86 o 
   2  10   1       96.66      110.57      6.20 o 
   3  10   1       24.07       31.07      3.47 o 
   4  10   1        0.02        0.02      0.94 o 
   5  10   1        0.25        0.00      1.46 o 
 -14   0   2       83.52       79.69      6.91 o 
 -12   0   2       12.16       14.28      2.11 o 
 -10   0   2       73.13       70.40      3.80 o 
  -8   0   2      403.02      398.49     10.88 o 
  -6   0   2     2621.37     2689.58     62.19 o 
  -4   0   2     6914.88     6822.59    126.63 o 
  -2   0   2     4358.60     4005.16     74.50 o 
   0   0   2        0.90        0.00      0.28 o 
   2   0   2      135.68      113.68      1.90 o 
   4   0   2     3111.32     3151.87     58.96 o 
   6   0   2       18.57       17.67      1.47 o 
   8   0   2      760.14      716.22     20.74 o 
  10   0   2      457.21      411.00     11.80 o 
  12   0   2       24.22       26.28      4.82 o 
  14   0   2        0.33        0.11      2.54 o 
 -14   1   2       10.68       12.95      2.01 o 
 -13   1   2        2.32        2.91      1.34 o 
 -12   1   2       59.60       56.32      2.64 o 
 -11   1   2        3.16        2.23      0.93 o 
 -10   1   2      375.10      359.47      8.17 o 
  -9   1   2      142.30      138.21      2.96 o 
  -8   1   2        5.16        2.57      0.68 o 
  -7   1   2       43.31       47.10      1.48 o 
  -6   1   2       16.10       15.21      0.75 o 
  -5   1   2     1379.01     1465.02     19.75 o 
  -4   1   2      184.36      203.91      4.16 o 
  -3   1   2      135.44      123.93      1.46 o 
  -2   1   2     3156.83     3067.77     28.91 o 
  -1   1   2      164.94      159.16      1.65 o 
   0   1   2     3863.77     3736.01     35.21 o 
   1   1   2      634.39      569.79      5.79 o 
   2   1   2        6.77        8.80      0.28 o 
   3   1   2      263.29      270.97      3.00 o 
   4   1   2     1100.52     1091.63     13.90 o 
   5   1   2     1149.66     1220.25     15.59 o 
   6   1   2      172.13      171.41      2.82 o 
   7   1   2       46.10       44.69      1.13 o 
   8   1   2       70.82       78.01      2.30 o 
   9   1   2       75.88       70.54      1.67 o 
  10   1   2      117.34      112.62      2.42 o 
  11   1   2       52.22       46.29      1.90 o 
  12   1   2       20.45       16.71      1.55 o 
  13   1   2        1.83        0.00      1.87 o 
  14   1   2       18.15       23.19      3.12 o 
 -14   2   2        3.06        1.54      1.94 o 
 -13   2   2       30.77       32.88      2.17 o 
 -12   2   2        0.02        0.00      0.79 o 
 -11   2   2        6.70        5.25      0.97 o 
 -10   2   2       27.32       22.56      1.20 o 
  -9   2   2       48.18       52.59      1.88 o 
  -8   2   2       32.03       35.57      1.11 o 
  -7   2   2      128.98      119.26      2.08 o 
  -6   2   2        0.99        1.55      0.47 o 
  -5   2   2      924.86      930.21     11.93 o 
  -4   2   2     1038.47     1015.03     12.34 o 
  -3   2   2       61.32       63.62      0.90 o 
  -2   2   2      167.44      173.07      1.82 o 
  -1   2   2      122.67      117.33      1.37 o 
   0   2   2       89.31       92.26      1.31 o 
   1   2   2     5759.49     5451.10     58.88 o 
   2   2   2      488.24      430.58      4.99 o 
   3   2   2       93.82       99.66      1.16 o 
   4   2   2      323.41      297.32      3.31 o 
   5   2   2     1976.82     2068.39     26.40 o 
   6   2   2      379.27      366.00      5.71 o 
   7   2   2      105.42      118.03      2.89 o 
   8   2   2      278.91      259.78      4.50 o 
   9   2   2        1.81        2.08      0.67 o 
  10   2   2       54.76       54.71      3.24 o 
  11   2   2      257.21      273.83      6.18 o 
  12   2   2       15.88       18.86      1.60 o 
  13   2   2       55.12       62.65      3.45 o 
  14   2   2       26.35       32.74      6.83 o 
 -14   3   2        1.62        2.43      1.35 o 
 -13   3   2       53.01       60.79      2.82 o 
 -12   3   2        1.29        1.81      1.28 o 
 -11   3   2       46.65       44.89      1.91 o 
 -10   3   2      219.43      197.20      4.25 o 
  -9   3   2       13.55       18.27      1.04 o 
  -8   3   2      307.93      309.30      4.47 o 
  -7   3   2       39.64       42.54      1.19 o 
  -6   3   2       65.08       70.90      1.44 o 
  -5   3   2      169.55      186.38      3.11 o 
  -4   3   2      245.64      260.88      3.21 o 
  -3   3   2      113.01      125.49      1.80 o 
  -2   3   2       90.68       94.74      1.44 o 
  -1   3   2        3.53        2.28      0.28 o 
   0   3   2     2132.17     2087.21     24.27 o 
   1   3   2      201.37      237.57      3.61 o 
   2   3   2      318.21      353.63      4.58 o 
   3   3   2      167.78      179.89      2.40 o 
   4   3   2      223.71      251.46      3.11 o 
   5   3   2      355.59      381.61      4.78 o 
   6   3   2     1141.87     1144.32     13.99 o 
   7   3   2      145.68      148.94      2.63 o 
   8   3   2       18.54       20.55      1.08 o 
   9   3   2        6.61        9.00      1.48 o 
  10   3   2      118.83       93.77      3.55 o 
  11   3   2       18.77       17.69      1.51 o 
  12   3   2      148.79      149.96      6.25 o 
  13   3   2      114.34      125.22      5.02 o 
 -13   4   2        2.69        5.75      1.42 o 
 -12   4   2       13.36       15.73      1.65 o 
 -11   4   2       83.19       83.34      2.59 o 
 -10   4   2       19.75       25.02      1.46 o 
  -9   4   2      206.40      205.81      4.32 o 
  -8   4   2        5.59        6.96      0.88 o 
  -7   4   2      284.60      299.88      4.68 o 
  -6   4   2       47.34       47.86      1.25 o 
  -5   4   2        5.96        6.06      0.47 o 
  -4   4   2      177.11      178.25      2.55 o 
  -3   4   2       17.84       25.17      0.71 o 
  -2   4   2       27.87       19.29      0.85 o 
  -1   4   2      307.53      295.87      4.12 o 
   0   4   2     1020.71     1092.66     13.82 o 
   1   4   2      195.21      195.28      3.92 o 
   2   4   2        0.16        4.06      0.51 o 
   3   4   2     1105.38     1274.51     16.00 o 
   4   4   2      289.37      307.93      3.92 o 
   5   4   2       26.10       34.55      0.96 o 
   6   4   2       70.87       96.66      1.94 o 
   7   4   2      107.36      116.03      2.43 o 
   8   4   2        0.65        0.00      0.65 o 
   9   4   2       32.51       26.44      1.58 o 
  10   4   2      283.44      249.18      5.73 o 
  11   4   2       16.18       22.36      2.26 o 
  12   4   2        6.43        7.46      1.68 o 
  13   4   2      166.75      173.38      6.48 o 
 -13   5   2       12.51       15.59      3.52 o 
 -12   5   2        0.39        3.41      1.40 o 
 -11   5   2       10.54       17.11      2.44 o 
 -10   5   2       51.25       46.78      2.65 o 
  -9   5   2      120.90      103.64      3.15 o 
  -8   5   2        0.22        0.81      0.80 o 
  -7   5   2        8.89       10.03      0.85 o 
  -6   5   2      475.77      491.63      6.92 o 
  -5   5   2      360.28      348.99      5.08 o 
  -4   5   2       46.06       57.53      1.41 o 
  -3   5   2        0.03        0.00      0.26 o 
  -2   5   2       63.33       69.61      1.44 o 
  -1   5   2       15.13        9.28      0.49 o 
   0   5   2      203.47      220.87      3.64 o 
   1   5   2        9.25       13.71      1.03 o 
   2   5   2       23.80       15.44      1.44 o 
   3   5   2       68.07       62.86      2.22 o 
   4   5   2      729.76      736.52     11.09 o 
   5   5   2      879.90      859.05     12.11 o 
   6   5   2       11.82       10.61      0.75 o 
   7   5   2        1.22        1.51      0.69 o 
   8   5   2        6.46        8.94      1.02 o 
   9   5   2       27.66       26.85      1.65 o 
  10   5   2        3.47        4.98      1.25 o 
  11   5   2        4.38        6.58      1.89 o 
  12   5   2        1.87        1.91      1.68 o 
 -12   6   2        3.53        4.33      1.49 o 
 -11   6   2       21.89       27.75      2.26 o 
 -10   6   2        0.01        0.01      1.04 o 
  -9   6   2       64.36       66.46      3.94 o 
  -8   6   2       11.49       10.54      1.38 o 
  -7   6   2       57.80       53.74      1.92 o 
  -6   6   2      132.78      130.99      3.41 o 
  -5   6   2      129.62      127.09      2.29 o 
  -4   6   2        0.57        0.30      0.70 o 
  -3   6   2       79.19       77.47      1.97 o 
  -2   6   2        7.06        5.44      0.45 o 
  -1   6   2       77.43       70.61      1.50 o 
   0   6   2      283.01      264.03      4.71 o 
   1   6   2      717.03      801.38     19.18 o 
   2   6   2      220.10      227.94      6.46 o 
   3   6   2       14.45       17.17      2.40 o 
   4   6   2      535.89      536.43      7.63 o 
   5   6   2      731.52      714.43     10.41 o 
   6   6   2      160.19      164.66      4.54 o 
   7   6   2        0.80        1.87      0.84 o 
   8   6   2       14.75       13.46      1.36 o 
   9   6   2        0.21        0.00      0.93 o 
  10   6   2      143.17      150.26      4.83 o 
  11   6   2       81.20       87.36      4.63 o 
  12   6   2        5.48       11.60      2.28 o 
 -11   7   2       30.34       31.13      2.48 o 
 -10   7   2       24.38       20.28      2.13 o 
  -9   7   2        1.40        0.00      1.69 o 
  -8   7   2       36.32       30.57      2.06 o 
  -7   7   2        1.82        1.34      0.83 o 
  -6   7   2      138.63      129.73      3.10 o 
  -5   7   2     2141.64     2121.81     29.26 o 
  -4   7   2      496.68      492.97      8.25 o 
  -3   7   2        7.25        6.87      0.65 o 
  -2   7   2      245.90      248.96      4.09 o 
  -1   7   2      828.13      857.35     12.21 o 
   0   7   2      104.22      111.54      2.40 o 
   1   7   2       62.69       60.77      2.23 o 
   2   7   2        0.65        0.00      1.07 o 
   3   7   2       40.77       35.07      3.17 o 
   4   7   2       91.16       83.08      2.76 o 
   5   7   2      395.39      382.81      7.46 o 
   6   7   2      211.13      208.06      4.93 o 
   7   7   2       24.46       23.33      1.90 o 
   8   7   2       30.99       30.60      2.02 o 
   9   7   2       55.37       48.33      3.52 o 
  10   7   2       28.71       34.91      2.86 o 
  11   7   2       38.61       33.48      6.82 o 
 -10   8   2        1.45        2.22      2.34 o 
  -9   8   2       50.41       53.58      3.45 o 
  -8   8   2       78.92       77.79      3.29 o 
  -7   8   2       38.70       37.36      1.86 o 
  -6   8   2       29.58       30.22      1.54 o 
  -5   8   2        2.61        2.60      0.71 o 
  -4   8   2        3.53        4.52      0.88 o 
  -3   8   2      109.11      106.31      2.46 o 
  -2   8   2      218.82      209.84      4.04 o 
  -1   8   2        5.73       10.70      1.76 o 
   0   8   2      155.69      154.47      4.55 o 
   1   8   2       61.95       71.09      1.91 o 
   2   8   2      100.99       85.70      4.08 o 
   3   8   2        4.68        3.99      1.62 o 
   4   8   2       14.40       13.50      2.17 o 
   5   8   2      189.54      188.92      4.26 o 
   6   8   2       64.78       69.77      3.05 o 
   7   8   2       27.37       20.79      3.81 o 
   8   8   2       77.67       72.17      3.12 o 
   9   8   2        4.89       11.29      1.63 o 
  -8   9   2        0.73        0.00      1.11 o 
  -7   9   2        0.27        0.00      0.84 o 
  -6   9   2       29.17       28.45      1.58 o 
  -5   9   2       20.35       23.84      1.63 o 
  -4   9   2        7.44        7.06      1.47 o 
  -3   9   2        1.93        1.63      0.83 o 
  -2   9   2        6.57        5.42      0.97 o 
  -1   9   2       32.06       35.53      1.86 o 
   0   9   2        1.40        1.00      0.82 o 
   1   9   2      148.24      134.87      4.23 o 
   2   9   2       60.99       71.40      4.71 o 
   3   9   2       13.85       12.77      2.46 o 
   4   9   2       44.60       46.33      2.26 o 
   5   9   2        3.89        5.65      1.40 o 
   6   9   2        0.20        0.30      0.94 o 
   7   9   2        5.82        6.66      1.62 o 
   8   9   2        4.13        5.82      1.54 o 
  -5  10   2       23.91       24.73      1.49 o 
  -4  10   2        3.84        5.02      1.14 o 
  -3  10   2        3.15        2.46      1.03 o 
  -2  10   2        8.07        9.09      1.34 o 
  -1  10   2        9.29        6.48      1.96 o 
   0  10   2       30.56       35.17      2.08 o 
   1  10   2       15.23       14.36      1.40 o 
   2  10   2       44.81       45.04      2.14 o 
   3  10   2        1.10        0.37      1.90 o 
   4  10   2       71.19       74.91      3.57 o 
   5  10   2        0.06        1.89      1.45 o 
 -13   0   3      260.68      270.70     13.48 o 
 -11   0   3      630.17      612.46     16.58 o 
  -9   0   3      587.47      559.19     14.84 o 
  -7   0   3     3044.60     2837.95     65.84 o 
  -5   0   3     1253.90     1217.44     78.96 o 
  -3   0   3    29789.28    25462.55    409.94 o 
  -1   0   3    17337.44    14576.70    235.07 o 
   1   0   3    19924.67    17880.71    290.72 o 
   3   0   3     1425.87     1423.33     21.34 o 
   5   0   3      441.22      395.31      7.29 o 
   7   0   3     1371.70     1427.63     38.15 o 
   9   0   3      664.82      623.30     13.80 o 
  11   0   3      309.12      325.95     22.16 o 
  13   0   3       47.97       50.82      5.49 o 
 -14   1   3        2.36        0.00      1.42 o 
 -13   1   3       14.23       12.83      1.67 o 
 -12   1   3        3.78        4.45      1.27 o 
 -11   1   3       77.07       78.31      2.55 o 
 -10   1   3      548.64      569.22      9.58 o 
  -9   1   3      441.88      413.81      7.18 o 
  -8   1   3      624.61      628.51     10.12 o 
  -7   1   3       43.53       50.13      1.56 o 
  -6   1   3       26.58       26.93      1.88 o 
  -5   1   3     2247.04     2421.28     32.27 o 
  -4   1   3      148.93      118.34      2.07 o 
  -3   1   3        2.98        3.14      0.30 o 
  -2   1   3      515.94      457.78      5.00 o 
  -1   1   3     3692.87     3640.76     32.88 o 
   0   1   3    15892.91    14306.32    120.93 o 
   1   1   3     2867.69     2773.61     25.20 o 
   2   1   3     2794.96     2765.41     25.32 o 
   3   1   3     1803.33     1713.57     17.28 o 
   4   1   3        3.68        2.17      0.40 o 
   5   1   3     1722.74     1837.37     23.18 o 
   6   1   3       20.46       25.78      1.01 o 
   7   1   3       34.25       36.33      1.26 o 
   8   1   3       57.87       47.21      1.78 o 
   9   1   3      312.73      296.01      5.13 o 
  10   1   3      216.89      224.88      5.57 o 
  11   1   3        0.61        1.00      0.91 o 
  12   1   3       28.49       29.95      2.35 o 
  13   1   3       51.02       57.33      4.04 o 
  14   1   3       19.53       19.36      2.96 o 
 -14   2   3       26.64       36.15      2.42 o 
 -13   2   3       36.00       39.69      2.40 o 
 -12   2   3        4.71        4.79      1.02 o 
 -11   2   3        8.31        6.45      1.03 o 
 -10   2   3      130.94      134.99      2.99 o 
  -9   2   3        2.36        1.42      0.64 o 
  -8   2   3        0.84        0.08      0.47 o 
  -7   2   3       31.93       30.18      0.93 o 
  -6   2   3     1037.90     1187.56     13.50 o 
  -5   2   3      105.67      140.10      2.21 o 
  -4   2   3     1678.83     1776.60     19.74 o 
  -3   2   3      898.38      918.96      9.87 o 
  -2   2   3      732.59      687.95      7.14 o 
  -1   2   3     1301.44     1263.20     12.13 o 
   0   2   3      889.87      849.97      8.56 o 
   1   2   3      976.59     1012.55     10.61 o 
   2   2   3       42.20       47.14      0.75 o 
   3   2   3      511.60      499.30      5.30 o 
   4   2   3     1316.48     1465.67     15.66 o 
   5   2   3      142.16      163.95      2.73 o 
   6   2   3      460.02      526.64      7.23 o 
   7   2   3      178.93      176.62      3.01 o 
   8   2   3      103.82       99.94      2.30 o 
   9   2   3      105.93       98.00      2.79 o 
  10   2   3       14.49       15.26      1.31 o 
  11   2   3      151.39      144.29      5.76 o 
  12   2   3        0.54        0.37      1.20 o 
  13   2   3        7.04        7.63      2.72 o 
  14   2   3       11.14       19.31      4.03 o 
 -14   3   3        0.13        0.00      1.25 o 
 -13   3   3       19.06       25.75      2.35 o 
 -12   3   3        7.85        8.00      1.16 o 
 -11   3   3      156.66      144.45      3.61 o 
 -10   3   3      304.61      281.01      6.42 o 
  -9   3   3      196.74      158.53      3.20 o 
  -8   3   3       34.45       32.61      1.13 o 
  -7   3   3        8.39       10.45      0.95 o 
  -6   3   3        4.32        5.53      0.56 o 
  -5   3   3      638.44      684.78      8.01 o 
  -4   3   3        3.86        6.88      0.43 o 
  -3   3   3       22.63       29.07      0.72 o 
  -2   3   3      469.96      465.73      5.04 o 
  -1   3   3        2.89        1.82      0.21 o 
   0   3   3     1702.43     1713.83     19.95 o 
   1   3   3       96.95      109.32      1.67 o 
   2   3   3      194.32      210.80      2.73 o 
   3   3   3     1422.82     1431.19     15.93 o 
   4   3   3     1540.77     1670.76     21.23 o 
   5   3   3       19.15       19.95      0.61 o 
   6   3   3       45.42       49.56      1.42 o 
   7   3   3       20.26       16.14      0.80 o 
   8   3   3       28.95       33.55      1.29 o 
   9   3   3        0.84        1.27      0.80 o 
  10   3   3      161.29      158.31      4.09 o 
  11   3   3      152.71      174.45      6.98 o 
  12   3   3      117.37      114.69      4.51 o 
  13   3   3       39.10       44.51      3.06 o 
 -13   4   3        4.89        4.99      2.68 o 
 -12   4   3       33.47       27.46      2.27 o 
 -11   4   3      169.66      141.57      3.62 o 
 -10   4   3       16.29       20.63      1.41 o 
  -9   4   3        6.22        2.28      0.82 o 
  -8   4   3       87.60       91.05      2.61 o 
  -7   4   3       66.45       62.68      1.74 o 
  -6   4   3        2.67        2.42      0.49 o 
  -5   4   3       31.39       28.12      0.87 o 
  -4   4   3       30.80       24.26      0.77 o 
  -3   4   3        3.26        2.51      0.35 o 
  -2   4   3       86.91       78.68      1.36 o 
  -1   4   3      220.65      229.51      3.37 o 
   0   4   3     4923.37     5214.62     68.92 o 
   1   4   3      155.42      196.25      2.82 o 
   2   4   3      170.62      155.79      2.62 o 
   3   4   3      329.78      375.16      6.05 o 
   4   4   3     1516.36     1624.48     20.63 o 
   5   4   3       66.83       73.70      1.49 o 
   6   4   3        0.37        2.07      0.48 o 
   7   4   3        4.91        7.51      0.75 o 
   8   4   3        0.23        0.17      0.73 o 
   9   4   3       13.84        6.42      1.07 o 
  10   4   3      843.64      878.12     15.94 o 
  11   4   3        3.42        7.60      1.61 o 
  12   4   3        0.25        0.06      1.31 o 
  13   4   3       21.74       15.80      2.76 o 
 -13   5   3       55.17       61.03      3.43 o 
 -12   5   3        1.89        3.35      1.64 o 
 -11   5   3        0.70        0.97      1.59 o 
 -10   5   3       25.42       20.64      1.66 o 
  -9   5   3      211.10      200.11      4.34 o 
  -8   5   3       55.89       47.38      1.81 o 
  -7   5   3       22.97       27.67      1.32 o 
  -6   5   3        2.80        2.63      0.65 o 
  -5   5   3      114.30      109.02      2.02 o 
  -4   5   3      257.10      256.89      3.88 o 
  -3   5   3      152.64      151.89      3.17 o 
  -2   5   3       43.37       52.05      1.27 o 
  -1   5   3       27.69       27.35      1.03 o 
   0   5   3      450.50      448.58      7.05 o 
   1   5   3      619.79      632.70      9.71 o 
   2   5   3      399.43      418.64      7.57 o 
   3   5   3       35.08       31.89      1.36 o 
   4   5   3       41.60       37.14      1.28 o 
   5   5   3      283.10      276.57      4.56 o 
   6   5   3      263.77      249.70      4.36 o 
   7   5   3        0.23        0.00      0.62 o 
   8   5   3       89.73       81.81      2.47 o 
   9   5   3        0.96        1.85      0.90 o 
  10   5   3       11.64       15.81      1.72 o 
  11   5   3       19.16       26.09      2.75 o 
  12   5   3       44.74       39.94      6.59 o 
 -12   6   3        7.15        5.60      1.60 o 
 -11   6   3        3.47        4.65      1.49 o 
 -10   6   3       59.89       62.87      3.10 o 
  -9   6   3       48.68       46.13      2.55 o 
  -8   6   3       21.08       19.96      1.71 o 
  -7   6   3        0.07        0.00      0.72 o 
  -6   6   3      357.27      337.04      6.20 o 
  -5   6   3     1030.50     1001.93     13.16 o 
  -4   6   3      983.77      990.45     14.14 o 
  -3   6   3        3.31        2.94      0.51 o 
  -2   6   3      123.48      128.98      2.77 o 
  -1   6   3      400.16      422.24      6.34 o 
   0   6   3      416.67      395.26      6.38 o 
   1   6   3      339.81      350.15      6.20 o 
   2   6   3       13.10       12.58      0.62 o 
   3   6   3        2.54        2.04      0.45 o 
   4   6   3      691.76      683.10     11.75 o 
   5   6   3      404.69      385.78      8.35 o 
   6   6   3      355.59      333.00      8.63 o 
   7   6   3       22.57       24.23      1.55 o 
   8   6   3       12.14       13.90      1.41 o 
   9   6   3      106.26       98.64      4.03 o 
  10   6   3        6.22        5.72      1.96 o 
  11   6   3       19.28       17.02      2.74 o 
 -11   7   3       15.43       19.59      2.19 o 
 -10   7   3        0.00        0.00      1.12 o 
  -9   7   3       21.41       25.86      2.14 o 
  -8   7   3      362.43      352.22      9.08 o 
  -7   7   3       31.44       30.19      1.58 o 
  -6   7   3      489.80      488.12      8.56 o 
  -5   7   3      422.59      431.10      8.69 o 
  -4   7   3      672.92      679.79     11.10 o 
  -3   7   3       15.59       16.50      0.95 o 
  -2   7   3      355.28      352.20      5.57 o 
  -1   7   3       41.73       39.43      1.73 o 
   0   7   3      156.81      152.34      3.15 o 
   1   7   3      358.58      325.97      5.91 o 
   2   7   3       73.90       65.03      2.52 o 
   3   7   3       60.59       53.16      1.57 o 
   4   7   3      567.95      558.86      9.02 o 
   5   7   3        0.56        0.47      1.04 o 
   6   7   3      388.26      360.40      9.53 o 
   7   7   3        2.16        2.96      1.15 o 
   8   7   3       12.62        9.92      1.42 o 
   9   7   3        1.70        1.56      1.21 o 
  10   7   3        9.74       12.14      2.12 o 
 -10   8   3       54.31       72.92      4.25 o 
  -9   8   3       61.95       69.69      3.78 o 
  -8   8   3        8.80        7.69      1.27 o 
  -7   8   3        3.65        4.36      1.04 o 
  -6   8   3       40.67       41.11      1.78 o 
  -5   8   3       11.09       12.98      1.76 o 
  -4   8   3      585.05      597.92     11.50 o 
  -3   8   3      960.35      935.73     16.99 o 
  -2   8   3       93.84       89.13      4.94 o 
  -1   8   3       90.60       77.64      2.65 o 
   0   8   3      179.33      144.94      3.98 o 
   1   8   3      270.85      244.94      5.34 o 
   2   8   3        6.08        8.72      1.35 o 
   3   8   3        0.62        3.94      1.45 o 
   4   8   3      261.04      251.00      5.20 o 
   5   8   3       16.82       15.25      2.80 o 
   6   8   3      116.83      104.58      3.99 o 
   7   8   3      127.88      110.93      4.43 o 
   8   8   3       28.32       25.41      2.93 o 
   9   8   3      107.70      119.37      5.16 o 
  -8   9   3       54.00       57.20      3.58 o 
  -7   9   3        0.13        0.67      0.95 o 
  -6   9   3        2.40        3.34      0.96 o 
  -5   9   3       14.80       16.47      1.51 o 
  -4   9   3       91.08       94.74      3.78 o 
  -3   9   3        1.42        1.33      0.83 o 
  -2   9   3       12.91        9.41      1.53 o 
  -1   9   3        7.78        7.84      1.46 o 
   0   9   3        3.24        4.80      0.98 o 
   1   9   3      126.71      147.56      4.61 o 
   2   9   3       36.56       38.54      1.96 o 
   3   9   3        6.21       10.68      2.39 o 
   4   9   3        2.53        0.84      1.03 o 
   5   9   3        9.84       12.37      1.30 o 
   6   9   3       14.66       16.49      1.61 o 
   7   9   3       19.62       17.19      1.87 o 
  -5  10   3      214.45      243.36      6.50 o 
  -4  10   3       13.78       14.58      2.22 o 
  -3  10   3       31.29       31.94      2.09 o 
  -2  10   3       17.08       20.73      1.78 o 
  -1  10   3        0.04        0.00      1.00 o 
   0  10   3        1.02        1.03      1.01 o 
   1  10   3        9.99       14.78      1.50 o 
   2  10   3        0.93        0.60      0.91 o 
   3  10   3       88.81      103.81      6.54 o 
   4  10   3        4.49        5.87      1.44 o 
   5  10   3       44.53       52.09      5.08 o 
 -14   0   4       23.41       17.96      4.15 o 
 -12   0   4        3.63        3.31      2.46 o 
 -10   0   4     2667.94     2793.80     53.48 o 
  -8   0   4       13.75       19.53      1.39 o 
  -6   0   4     5797.52     5460.21    102.02 o 
  -4   0   4     1692.53     1815.37     34.40 o 
  -2   0   4      802.16      709.50     11.97 o 
   0   0   4     3808.56     3668.36     59.23 o 
   2   0   4     3117.16     2893.65     36.25 o 
   4   0   4     2714.81     2729.60     45.46 o 
   6   0   4      725.99      794.37     14.03 o 
   8   0   4        7.65        8.82      1.28 o 
  10   0   4      101.42      109.74      4.78 o 
  12   0   4       53.04       43.92      4.97 o 
  14   0   4       54.53       58.14      6.42 o 
 -14   1   4        2.63        2.16      1.53 o 
 -13   1   4      158.96      155.12      4.64 o 
 -12   1   4      142.67      140.70      5.11 o 
 -11   1   4        1.72        1.71      0.92 o 
 -10   1   4      347.29      349.84     10.18 o 
  -9   1   4       76.35       73.32      2.18 o 
  -8   1   4      235.15      260.62      4.85 o 
  -7   1   4        1.14        0.00      0.54 o 
  -6   1   4      571.81      544.57      8.68 o 
  -5   1   4      350.26      324.08      4.94 o 
  -4   1   4       45.88       47.76      1.81 o 
  -3   1   4     4138.50     4095.25     44.17 o 
  -2   1   4     4747.61     4442.81     50.66 o 
  -1   1   4      548.38      525.93      4.83 o 
   0   1   4    11406.15    10827.93     97.31 o 
   1   1   4      245.66      257.80      2.72 o 
   2   1   4      256.14      246.89      2.79 o 
   3   1   4        1.30        0.26      0.28 o 
   4   1   4      409.48      442.93      5.65 o 
   5   1   4        0.07        0.00      0.25 o 
   6   1   4       17.25       15.32      0.69 o 
   7   1   4      188.00      193.10      3.16 o 
   8   1   4       70.24       75.48      1.73 o 
   9   1   4      255.90      250.56      4.53 o 
  10   1   4      341.83      322.71      5.62 o 
  11   1   4        4.66        5.48      1.52 o 
  12   1   4        2.32        2.94      1.40 o 
  13   1   4        7.15        3.39      1.91 o 
 -14   2   4        0.37        0.37      1.25 o 
 -13   2   4       13.94       18.42      1.64 o 
 -12   2   4       12.98       14.38      1.42 o 
 -11   2   4        0.01        0.00      0.80 o 
 -10   2   4       24.55       28.56      1.40 o 
  -9   2   4        4.93        2.13      0.69 o 
  -8   2   4        4.45        4.73      0.70 o 
  -7   2   4       53.45       53.63      1.40 o 
  -6   2   4      425.06      424.71      5.68 o 
  -5   2   4      632.41      704.22      8.26 o 
  -4   2   4       42.78       49.05      1.03 o 
  -3   2   4      110.58      109.08      1.65 o 
  -2   2   4     1052.14     1046.20     10.72 o 
  -1   2   4        0.44        0.81      0.23 o 
   0   2   4      169.98      148.92      1.86 o 
   1   2   4       19.37       25.48      0.76 o 
   2   2   4       86.65       90.72      1.34 o 
   3   2   4       84.28       84.54      1.47 o 
   4   2   4      526.04      502.45      6.50 o 
   5   2   4        4.30        3.00      0.35 o 
   6   2   4        3.40        2.49      0.47 o 
   7   2   4        0.00        0.00      0.44 o 
   8   2   4      191.80      180.89      3.42 o 
   9   2   4        2.56        2.51      0.83 o 
  10   2   4       11.33        8.93      1.08 o 
  11   2   4       14.07       16.15      1.92 o 
  12   2   4        8.51        7.22      2.18 o 
  13   2   4        0.00        0.80      1.90 o 
 -14   3   4       86.65       97.84      3.80 o 
 -13   3   4       84.91       84.44      3.40 o 
 -12   3   4       59.61       53.15      2.58 o 
 -11   3   4        6.05        3.80      1.02 o 
 -10   3   4       15.58       13.44      1.23 o 
  -9   3   4        0.60        0.63      0.73 o 
  -8   3   4      100.01      110.49      2.64 o 
  -7   3   4       52.13       60.51      1.66 o 
  -6   3   4        2.42        5.09      0.50 o 
  -5   3   4     1250.83     1359.65     19.49 o 
  -4   3   4      221.24      232.67      2.92 o 
  -3   3   4      760.29      794.15      9.69 o 
  -2   3   4      394.52      403.10      4.67 o 
  -1   3   4      270.80      285.65      3.36 o 
   0   3   4     3079.59     3163.45     31.40 o 
   1   3   4     1379.67     1502.17     19.50 o 
   2   3   4      888.81      903.53      9.79 o 
   3   3   4        0.44        0.00      0.26 o 
   4   3   4      262.11      284.60      3.85 o 
   5   3   4      451.82      494.91      5.69 o 
   6   3   4        1.92        0.02      0.38 o 
   7   3   4      240.57      242.57      3.86 o 
   8   3   4      443.16      469.87      7.36 o 
   9   3   4      290.14      273.73      7.59 o 
  10   3   4      385.24      380.57      7.79 o 
  11   3   4       77.87       85.93      4.72 o 
  12   3   4      129.97      130.65      4.96 o 
  13   3   4       12.83       17.76      2.30 o 
 -13   4   4       82.01       79.13      6.08 o 
 -12   4   4        8.67       12.64      1.37 o 
 -11   4   4       68.05       69.34      2.56 o 
 -10   4   4      148.30      115.27      3.33 o 
  -9   4   4      317.95      286.25      5.63 o 
  -8   4   4        5.70        9.49      1.00 o 
  -7   4   4        2.24        0.92      0.52 o 
  -6   4   4        0.50        2.75      0.51 o 
  -5   4   4        5.02        5.97      0.53 o 
  -4   4   4      152.34      153.64      2.63 o 
  -3   4   4      405.08      403.58      6.53 o 
  -2   4   4        0.56        0.10      0.28 o 
  -1   4   4      252.04      331.68      5.03 o 
   0   4   4     1215.57     1368.54     18.45 o 
   1   4   4      920.68     1052.61     13.33 o 
   2   4   4      223.77      216.50      3.31 o 
   3   4   4      458.01      517.64      7.03 o 
   4   4   4       12.50       12.05      0.73 o 
   5   4   4      179.94      170.46      3.24 o 
   6   4   4      105.47      123.10      2.16 o 
   7   4   4      754.79      773.24     11.72 o 
   8   4   4       68.86       66.34      3.35 o 
   9   4   4      273.75      279.06      7.98 o 
  10   4   4       73.49       70.52      3.32 o 
  11   4   4      462.33      470.98     11.39 o 
  12   4   4        1.67        2.60      1.54 o 
 -13   5   4       24.98       30.86      2.67 o 
 -12   5   4       21.58       27.44      2.42 o 
 -11   5   4       24.63       20.53      2.51 o 
 -10   5   4      144.69      132.28      3.90 o 
  -9   5   4       33.76       31.75      1.63 o 
  -8   5   4       40.93       48.69      2.61 o 
  -7   5   4       31.12       29.41      1.22 o 
  -6   5   4       57.89       64.82      1.50 o 
  -5   5   4       72.35       64.84      1.41 o 
  -4   5   4      218.75      220.26      4.71 o 
  -3   5   4      513.79      520.63      7.10 o 
  -2   5   4      387.31      391.87      5.97 o 
  -1   5   4       32.51       31.48      1.03 o 
   0   5   4      355.37      363.25      5.93 o 
   1   5   4       70.98       72.62      1.70 o 
   2   5   4        0.25        0.00      0.32 o 
   3   5   4        0.18        0.00      0.32 o 
   4   5   4      102.70      104.40      2.11 o 
   5   5   4      242.73      233.81      4.04 o 
   6   5   4      217.69      229.64      4.90 o 
   7   5   4       18.90       18.45      1.22 o 
   8   5   4       61.74       67.96      2.26 o 
   9   5   4        3.49        1.16      0.88 o 
  10   5   4       18.26       17.66      2.32 o 
  11   5   4        0.48        0.00      1.51 o 
  12   5   4        2.56        3.48      1.92 o 
 -12   6   4        5.57        3.04      1.49 o 
 -11   6   4        2.74        2.87      1.39 o 
 -10   6   4       13.89       14.93      2.26 o 
  -9   6   4        3.16        2.49      1.24 o 
  -8   6   4        0.02        0.99      0.86 o 
  -7   6   4       14.03       13.32      1.20 o 
  -6   6   4       59.10       62.16      2.51 o 
  -5   6   4      316.56      296.57      5.82 o 
  -4   6   4      964.34      972.50     13.98 o 
  -3   6   4       50.85       49.31      1.31 o 
  -2   6   4      243.58      248.16      4.26 o 
  -1   6   4      112.95      109.99      2.82 o 
   0   6   4       20.36       24.31      0.99 o 
   1   6   4       54.64       57.85      1.82 o 
   2   6   4        0.00        0.08      0.45 o 
   3   6   4        9.76       10.54      0.66 o 
   4   6   4      307.91      285.30      4.57 o 
   5   6   4       84.00       82.47      2.47 o 
   6   6   4      106.96       99.48      3.52 o 
   7   6   4       33.78       34.75      2.39 o 
   8   6   4      115.88      112.89      6.86 o 
   9   6   4        0.42        0.15      1.35 o 
  10   6   4       61.33       48.03      3.43 o 
  11   6   4       55.61       66.78      4.84 o 
 -11   7   4       29.45       28.20      2.49 o 
 -10   7   4        9.63        8.41      1.70 o 
  -9   7   4      124.98      131.94      4.59 o 
  -8   7   4      178.20      185.39      4.66 o 
  -7   7   4      104.52       97.85      2.82 o 
  -6   7   4      263.97      255.01      5.11 o 
  -5   7   4      120.90      119.96      3.45 o 
  -4   7   4       13.88       11.62      1.17 o 
  -3   7   4       59.40       58.52      1.62 o 
  -2   7   4      154.49      152.48      3.25 o 
  -1   7   4      106.45      111.82      2.94 o 
   0   7   4        0.45        0.00      0.53 o 
   1   7   4       78.48       82.22      3.31 o 
   2   7   4       34.39       37.36      1.72 o 
   3   7   4       16.66       11.89      0.72 o 
   4   7   4      275.20      260.22      6.50 o 
   5   7   4        3.19        0.48      0.89 o 
   6   7   4       10.29        7.74      1.44 o 
   7   7   4       39.84       37.05      4.93 o 
   8   7   4       13.33        9.11      1.69 o 
   9   7   4       55.80       54.18      3.45 o 
  10   7   4        0.76        0.00      1.79 o 
  -9   8   4       32.83       38.57      5.22 o 
  -8   8   4       34.74       41.30      2.14 o 
  -7   8   4      218.42      224.44      5.83 o 
  -6   8   4      648.49      661.80     11.29 o 
  -5   8   4       31.82       35.92      2.39 o 
  -4   8   4      242.51      250.31      5.74 o 
  -3   8   4       54.83       54.40      2.18 o 
  -2   8   4      217.22      206.94      4.84 o 
  -1   8   4       75.75       65.14      2.80 o 
   0   8   4       95.13       72.23      2.62 o 
   1   8   4      105.08       98.98      3.48 o 
   2   8   4        6.79        7.20      1.01 o 
   3   8   4       93.70       80.32      2.19 o 
   4   8   4      239.73      218.25      5.77 o 
   5   8   4       41.66       35.68      2.26 o 
   6   8   4      204.76      188.06      6.16 o 
   7   8   4        2.47        0.14      1.72 o 
   8   8   4       26.98       22.69      2.33 o 
   9   8   4        8.72        8.67      1.89 o 
  -8   9   4       68.61       84.39      3.09 o 
  -7   9   4       27.00       29.35      1.82 o 
  -6   9   4        1.94        3.41      1.02 o 
  -5   9   4       34.23       34.74      2.13 o 
  -4   9   4        6.97        9.65      1.68 o 
  -3   9   4        9.36        7.26      1.53 o 
  -2   9   4        1.69        1.97      0.91 o 
  -1   9   4       19.11       12.98      1.56 o 
   0   9   4       60.93       63.93      3.89 o 
   1   9   4       40.90       39.48      2.02 o 
   2   9   4       54.97       52.54      2.84 o 
   3   9   4       10.60       10.88      0.94 o 
   4   9   4        6.10        6.71      1.15 o 
   5   9   4       53.29       60.28      2.89 o 
   6   9   4       20.40       20.76      2.13 o 
   7   9   4        3.70        2.96      1.37 o 
  -5  10   4       22.22       29.96      2.10 o 
  -4  10   4       42.92       53.57      2.62 o 
  -3  10   4        3.76        6.33      1.41 o 
  -2  10   4       38.94       48.55      2.71 o 
  -1  10   4        0.91        0.05      1.08 o 
   0  10   4        2.46        7.82      2.00 o 
   1  10   4        6.02        8.64      1.37 o 
   2  10   4       28.20       27.49      2.15 o 
   3  10   4        0.70        1.21      0.77 o 
   4  10   4       24.17       29.02      1.88 o 
 -13   0   5      114.24      116.40      8.10 o 
 -11   0   5      467.67      453.01     19.16 o 
  -9   0   5      322.97      328.09      7.68 o 
  -7   0   5     1447.60     1554.83     30.09 o 
  -5   0   5     1541.12     1598.26     30.58 o 
  -3   0   5        0.00        0.00      0.47 o 
  -1   0   5    14477.85    13225.80    212.92 o 
   1   0   5    10877.08    10443.15    153.93 o 
   3   0   5      133.21      164.93      3.42 o 
   5   0   5     2387.28     2485.78     41.69 o 
   7   0   5       47.05       47.37      2.65 o 
   9   0   5      526.47      526.70     12.10 o 
  11   0   5       95.40       99.72      7.43 o 
  13   0   5       90.45       97.91      7.62 o 
 -14   1   5       10.88       14.88      2.23 o 
 -13   1   5       25.78       28.19      2.15 o 
 -12   1   5       10.49        7.58      1.42 o 
 -11   1   5        0.31        0.02      0.88 o 
 -10   1   5      163.31      160.97      3.29 o 
  -9   1   5      968.57      921.84     14.55 o 
  -8   1   5      216.51      224.42      3.92 o 
  -7   1   5       15.69       20.27      1.47 o 
  -6   1   5      367.16      361.78      5.53 o 
  -5   1   5     1498.71     1458.17     21.70 o 
  -4   1   5      975.11     1027.58     12.24 o 
  -3   1   5     1621.99     1552.25     18.12 o 
  -2   1   5      255.42      266.16      3.51 o 
  -1   1   5      132.44      115.04      1.50 o 
   0   1   5     3611.97     3692.22     42.49 o 
   1   1   5     2572.96     2705.16     31.28 o 
   2   1   5        0.80        0.00      0.22 o 
   3   1   5        3.21        5.85      0.40 o 
   4   1   5      261.54      242.28      3.15 o 
   5   1   5       22.68       19.61      0.78 o 
   6   1   5      115.57      124.09      2.33 o 
   7   1   5      105.69      111.62      2.43 o 
   8   1   5       52.59       48.40      1.25 o 
   9   1   5       16.18       15.16      0.93 o 
  10   1   5      437.88      417.16      7.81 o 
  11   1   5       34.65       34.87      3.13 o 
  12   1   5       51.63       47.08      2.93 o 
  13   1   5       26.76       23.19      3.06 o 
 -14   2   5       33.86       37.23      2.53 o 
 -13   2   5        2.36        2.71      1.16 o 
 -12   2   5        0.17        0.00      1.21 o 
 -11   2   5        0.83        0.33      1.06 o 
 -10   2   5       10.52        9.99      1.02 o 
  -9   2   5       72.17       75.31      2.14 o 
  -8   2   5      259.40      281.59      4.97 o 
  -7   2   5        5.00        6.98      0.87 o 
  -6   2   5      182.96      200.33      4.73 o 
  -5   2   5       44.42       36.84      0.99 o 
  -4   2   5       33.20       31.61      0.93 o 
  -3   2   5        5.97        7.75      0.47 o 
  -2   2   5      333.80      319.19      3.57 o 
  -1   2   5       20.65       17.79      0.90 o 
   0   2   5      241.80      243.69      2.70 o 
   1   2   5      877.74      821.28      9.43 o 
   2   2   5      335.74      330.86      3.91 o 
   3   2   5        0.41        0.84      0.39 o 
   4   2   5      407.19      434.19      5.39 o 
   5   2   5        3.36        3.65      0.52 o 
   6   2   5      147.64      157.10      2.76 o 
   7   2   5       24.66       27.40      1.07 o 
   8   2   5       59.16       59.10      1.50 o 
   9   2   5        3.30        1.72      0.58 o 
  10   2   5       86.49       89.08      4.26 o 
  11   2   5       11.61       11.74      2.31 o 
  12   2   5        0.21        1.46      1.39 o 
  13   2   5       11.63       13.19      2.64 o 
 -14   3   5       43.46       53.89      2.97 o 
 -13   3   5        2.53        1.91      1.23 o 
 -12   3   5        0.27        0.20      0.90 o 
 -11   3   5      133.82      130.39      3.52 o 
 -10   3   5        0.06        0.00      0.81 o 
  -9   3   5      263.89      239.69      4.97 o 
  -8   3   5       53.16       51.36      1.80 o 
  -7   3   5        6.58        7.46      0.78 o 
  -6   3   5       34.55       41.84      1.22 o 
  -5   3   5      400.09      381.12      5.17 o 
  -4   3   5      105.55      117.02      2.58 o 
  -3   3   5        0.32        1.06      0.55 o 
  -2   3   5      535.62      572.56      7.22 o 
  -1   3   5      494.53      534.47      6.37 o 
   0   3   5      562.53      602.06      6.34 o 
   1   3   5     2650.31     2781.11     30.35 o 
   2   3   5      167.42      165.64      2.10 o 
   3   3   5       44.24       50.65      0.99 o 
   4   3   5      132.27      135.64      2.38 o 
   5   3   5        5.96       10.31      0.72 o 
   6   3   5       28.67       23.08      0.99 o 
   7   3   5       42.16       45.52      1.60 o 
   8   3   5       25.45       34.11      1.63 o 
   9   3   5      360.51      382.22      7.95 o 
  10   3   5        9.69        3.35      1.32 o 
  11   3   5      270.62      252.59      7.22 o 
  12   3   5      143.55      149.55      6.49 o 
  13   3   5        2.78        0.00      1.65 o 
 -13   4   5        2.57        3.07      1.56 o 
 -12   4   5       25.40       26.01      1.76 o 
 -11   4   5       19.19       20.65      1.56 o 
 -10   4   5      106.18      103.87      3.04 o 
  -9   4   5       26.46       21.11      1.43 o 
  -8   4   5        0.08        0.00      0.69 o 
  -7   4   5       76.73       80.27      1.62 o 
  -6   4   5        9.84       12.08      0.75 o 
  -5   4   5       46.38       38.79      1.18 o 
  -4   4   5       28.83       43.56      1.12 o 
  -3   4   5       52.24       58.82      1.45 o 
  -2   4   5      293.32      323.67      3.84 o 
  -1   4   5      911.19      964.01     10.96 o 
   0   4   5      130.15      145.52      2.38 o 
   1   4   5      212.71      213.26      3.51 o 
   2   4   5       57.13       42.65      1.08 o 
   3   4   5       76.65       65.98      1.59 o 
   4   4   5      121.54      103.64      2.19 o 
   5   4   5      163.29      152.57      2.95 o 
   6   4   5      305.77      335.02      5.03 o 
   7   4   5       36.32       35.80      1.76 o 
   8   4   5      511.74      524.48     25.93 o 
   9   4   5      103.43       90.77      3.68 o 
  10   4   5      221.83      217.24      6.37 o 
  11   4   5      124.56      121.17      4.65 o 
  12   4   5       17.69       21.93      2.37 o 
 -12   5   5       42.58       47.40      2.55 o 
 -11   5   5       16.35       25.79      1.94 o 
 -10   5   5       13.41       12.74      1.85 o 
  -9   5   5       18.01       25.35      1.53 o 
  -8   5   5       13.88       12.04      1.14 o 
  -7   5   5        0.22        0.00      0.55 o 
  -6   5   5        6.88        6.12      0.70 o 
  -5   5   5        3.61        2.59      0.57 o 
  -4   5   5      646.13      611.02      8.84 o 
  -3   5   5       59.67       52.37      1.31 o 
  -2   5   5       36.35       43.00      1.52 o 
  -1   5   5       38.26       33.10      1.13 o 
   0   5   5       31.43       43.97      1.26 o 
   1   5   5        3.11        3.10      0.45 o 
   2   5   5        0.54        0.62      0.48 o 
   3   5   5       55.48       59.37      2.88 o 
   4   5   5      194.35      190.49      3.39 o 
   5   5   5       92.70       80.54      2.46 o 
   6   5   5      439.85      434.20      8.69 o 
   7   5   5       36.31       36.69      1.94 o 
   8   5   5       27.17       26.03      1.80 o 
   9   5   5       13.78       12.32      1.66 o 
  10   5   5       35.87       32.93      2.90 o 
  11   5   5        1.05        0.75      1.54 o 
  12   5   5        4.80        3.51      2.41 o 
 -12   6   5        0.41        0.74      1.37 o 
 -11   6   5        5.98        3.59      1.48 o 
 -10   6   5        0.49        0.00      1.41 o 
  -9   6   5        0.83        1.57      1.24 o 
  -8   6   5       38.27       35.07      1.90 o 
  -7   6   5       54.47       53.59      2.83 o 
  -6   6   5      344.87      345.76      6.44 o 
  -5   6   5     1041.17     1007.12     18.19 o 
  -4   6   5      249.48      252.12      4.86 o 
  -3   6   5        0.11        0.00      0.54 o 
  -2   6   5       68.37       64.91      1.71 o 
  -1   6   5       97.46       98.52      2.15 o 
   0   6   5       31.09       29.90      1.12 o 
   1   6   5       74.03       86.55      2.11 o 
   2   6   5       77.69       94.73      2.45 o 
   3   6   5       62.62       61.71      1.71 o 
   4   6   5      595.74      543.56      8.97 o 
   5   6   5      904.16      895.90     18.97 o 
   6   6   5       44.72       45.64      2.45 o 
   7   6   5        2.72        2.73      1.21 o 
   8   6   5       11.31        7.05      1.59 o 
   9   6   5        0.04        0.00      1.28 o 
  10   6   5       27.59       31.41      4.29 o 
  11   6   5       49.59       48.62      3.73 o 
 -11   7   5        9.07        7.69      1.80 o 
 -10   7   5        0.04        0.21      1.25 o 
  -9   7   5        0.10        1.48      1.33 o 
  -8   7   5      392.06      416.30      8.97 o 
  -7   7   5       72.79       78.12      3.07 o 
  -6   7   5       67.92       65.06      2.21 o 
  -5   7   5      129.06      128.06      3.69 o 
  -4   7   5      432.00      430.89      8.71 o 
  -3   7   5      257.00      251.12      7.16 o 
  -2   7   5       19.08       15.95      1.23 o 
  -1   7   5       72.55       62.05      2.21 o 
   0   7   5        1.23        3.11      0.89 o 
   1   7   5       36.16       54.92      1.99 o 
   2   7   5      268.45      234.15      4.94 o 
   3   7   5       31.79       33.95      2.58 o 
   4   7   5        2.73        2.17      0.98 o 
   5   7   5       46.31       50.96      2.49 o 
   6   7   5       25.39       22.09      2.13 o 
   7   7   5       21.00       19.65      2.07 o 
   8   7   5       48.68       47.79      3.14 o 
   9   7   5      118.58      134.34      5.68 o 
  10   7   5       18.32       21.74      2.66 o 
  -9   8   5      124.54      128.88      4.73 o 
  -8   8   5       66.23       70.18      2.81 o 
  -7   8   5      204.88      216.75      5.21 o 
  -6   8   5      145.15      146.87      3.63 o 
  -5   8   5      137.58      145.37      4.09 o 
  -4   8   5        0.03        0.00      0.89 o 
  -3   8   5       25.75       25.86      1.62 o 
  -2   8   5        9.78       11.50      1.21 o 
  -1   8   5      122.55      110.31      3.21 o 
   0   8   5      147.56      125.55      3.79 o 
   1   8   5      182.41      186.59      4.98 o 
   2   8   5       11.36       13.09      1.34 o 
   3   8   5      111.24       99.05      3.39 o 
   4   8   5       16.56       11.09      1.46 o 
   5   8   5       31.75       26.67      2.08 o 
   6   8   5       38.58       47.48      2.88 o 
   7   8   5        0.03        1.45      1.33 o 
   8   8   5        3.50        5.14      1.72 o 
  -7   9   5        9.62       12.26      1.44 o 
  -6   9   5       62.66       64.25      2.50 o 
  -5   9   5        7.49        3.94      1.25 o 
  -4   9   5      138.71      149.62      5.13 o 
  -3   9   5        2.26        3.65      1.04 o 
  -2   9   5        0.76        1.07      0.90 o 
  -1   9   5        1.44        0.00      0.90 o 
   0   9   5      157.53      142.96      4.32 o 
   1   9   5        0.01        0.00      0.86 o 
   2   9   5        1.77        1.56      1.10 o 
   3   9   5        6.90        5.15      1.36 o 
   4   9   5       53.10       52.56      2.73 o 
   5   9   5       13.54       20.71      1.92 o 
   6   9   5      170.04      176.87      6.12 o 
  -4  10   5       15.42       17.90      3.17 o 
  -3  10   5       62.64       80.61      3.36 o 
  -2  10   5        1.31        1.10      1.24 o 
  -1  10   5       22.42       26.80      2.18 o 
   0  10   5        8.04       11.21      1.59 o 
   1  10   5       27.19       27.85      2.11 o 
   2  10   5        0.04        5.03      1.27 o 
   3  10   5        8.96        9.59      1.48 o 
   4  10   5        6.24       10.90      1.19 o 
 -14   0   6        8.21       10.31      3.44 o 
 -12   0   6        9.01        5.76      1.78 o 
 -10   0   6       18.29       23.94      2.46 o 
  -8   0   6       33.69       32.86      1.81 o 
  -6   0   6     1434.62     1308.82     25.46 o 
  -4   0   6      489.33      526.74     13.31 o 
  -2   0   6      300.84      327.90      6.90 o 
   0   0   6     1424.39     1491.09     24.68 o 
   2   0   6        0.55        1.11      0.50 o 
   4   0   6     1385.88     1559.32     26.57 o 
   6   0   6      381.27      406.95      9.25 o 
   8   0   6      135.67      111.09      4.18 o 
  10   0   6      535.01      542.36     17.14 o 
  12   0   6        1.92        3.32      2.61 o 
 -14   1   6        7.69       11.59      2.16 o 
 -13   1   6        3.55        2.98      1.36 o 
 -12   1   6       48.52       46.89      2.55 o 
 -11   1   6        0.57        0.00      0.90 o 
 -10   1   6       40.94       38.74      3.22 o 
  -9   1   6      316.60      301.33      5.09 o 
  -8   1   6      314.51      317.59      5.75 o 
  -7   1   6      664.29      626.95     11.48 o 
  -6   1   6     1491.05     1475.95     22.14 o 
  -5   1   6        5.47        3.40      0.52 o 
  -4   1   6      242.84      280.68      4.08 o 
  -3   1   6      461.79      446.30      7.27 o 
  -2   1   6       32.13       33.48      0.91 o 
  -1   1   6       88.24      105.02      1.62 o 
   0   1   6      922.61      920.22     11.82 o 
   1   1   6     1681.08     1829.04     21.39 o 
   2   1   6      250.06      268.73      3.08 o 
   3   1   6      604.49      613.65      6.86 o 
   4   1   6      191.21      215.38      2.90 o 
   5   1   6       27.23       22.28      0.80 o 
   6   1   6      252.30      286.76      4.10 o 
   7   1   6       44.12       49.51      1.49 o 
   8   1   6        1.71        2.28      0.60 o 
   9   1   6        0.79        0.00      0.72 o 
  10   1   6      150.73      146.21      4.29 o 
  11   1   6        5.59        8.14      1.61 o 
  12   1   6        3.84        3.10      1.83 o 
  13   1   6        4.33        5.39      2.14 o 
 -14   2   6        3.95        3.00      1.42 o 
 -13   2   6       21.45       23.41      1.80 o 
 -12   2   6       41.67       29.93      1.88 o 
 -11   2   6       64.67       62.36      2.41 o 
 -10   2   6      118.49      116.88      2.89 o 
  -9   2   6       27.84       39.65      1.77 o 
  -8   2   6        1.59        3.13      0.74 o 
  -7   2   6       17.36       17.68      1.07 o 
  -6   2   6       72.12       80.79      1.65 o 
  -5   2   6     1059.68     1070.82     12.32 o 
  -4   2   6       22.91       19.77      0.83 o 
  -3   2   6      153.82      153.73      2.33 o 
  -2   2   6      474.93      474.09      5.40 o 
  -1   2   6        0.40        2.70      0.34 o 
   0   2   6      350.45      375.44      4.37 o 
   1   2   6      108.24      101.01      1.42 o 
   2   2   6      153.96      180.99      2.30 o 
   3   2   6       44.27       38.39      0.85 o 
   4   2   6      429.33      454.08      5.95 o 
   5   2   6      601.80      614.83      7.49 o 
   6   2   6        2.80        3.68      0.58 o 
   7   2   6       25.59       24.18      1.04 o 
   8   2   6       82.32       73.47      2.08 o 
   9   2   6       20.99       23.37      2.00 o 
  10   2   6        5.82        6.86      1.51 o 
  11   2   6       16.29       14.05      1.92 o 
  12   2   6       16.84       18.94      2.23 o 
  13   2   6       19.62       22.89      3.16 o 
 -13   3   6       71.25       81.34      2.98 o 
 -12   3   6        1.54        0.22      0.96 o 
 -11   3   6       23.62       21.57      1.78 o 
 -10   3   6        9.06        7.76      1.13 o 
  -9   3   6       77.06       65.27      2.75 o 
  -8   3   6       67.42       64.82      1.84 o 
  -7   3   6        3.54        3.81      0.61 o 
  -6   3   6       55.53       62.10      1.54 o 
  -5   3   6       16.53       18.57      1.00 o 
  -4   3   6     1545.82     1531.03     19.73 o 
  -3   3   6        2.24        4.73      0.45 o 
  -2   3   6     1065.98     1090.41     11.79 o 
  -1   3   6     1098.35     1160.57     12.45 o 
   0   3   6      185.85      194.36      2.86 o 
   1   3   6      165.58      158.95      2.92 o 
   2   3   6      286.07      270.81      3.73 o 
   3   3   6      212.90      208.92      3.45 o 
   4   3   6      382.71      395.37      6.11 o 
   5   3   6       47.06       52.36      1.54 o 
   6   3   6      731.34      736.74     10.20 o 
   7   3   6        3.07        4.03      0.79 o 
   8   3   6      276.68      265.41      6.18 o 
   9   3   6      428.83      445.81     13.23 o 
  10   3   6        7.45        7.62      1.61 o 
  11   3   6      121.59      132.78      7.44 o 
  12   3   6        1.61        0.00      1.45 o 
 -13   4   6       61.75       66.61      3.69 o 
 -12   4   6        0.26        0.00      0.97 o 
 -11   4   6        8.87        8.95      1.27 o 
 -10   4   6      138.33      120.53      3.33 o 
  -9   4   6      100.35      100.75      2.93 o 
  -8   4   6       43.23       39.74      1.76 o 
  -7   4   6        0.18        0.00      0.50 o 
  -6   4   6        6.83        3.92      0.54 o 
  -5   4   6       32.17       42.63      1.72 o 
  -4   4   6        1.27        2.03      0.47 o 
  -3   4   6      756.40      766.68     10.74 o 
  -2   4   6       59.60       60.68      1.23 o 
  -1   4   6      119.98      129.53      1.73 o 
   0   4   6      147.81      158.97      2.35 o 
   1   4   6      685.03      751.73     10.65 o 
   2   4   6       52.03       45.31      1.25 o 
   3   4   6       93.70       90.79      2.01 o 
   4   4   6        3.29        7.33      0.72 o 
   5   4   6      137.45      150.90      2.99 o 
   6   4   6       50.21       50.83      1.97 o 
   7   4   6      924.05      896.24     16.51 o 
   8   4   6      122.51      121.28      4.19 o 
   9   4   6       51.65       50.04      2.79 o 
  10   4   6        0.62        0.59      1.30 o 
  11   4   6      148.03      163.34      5.64 o 
  12   4   6        0.69        0.06      2.35 o 
 -12   5   6        8.60        7.67      1.50 o 
 -11   5   6        5.27        5.36      1.29 o 
 -10   5   6        1.54        0.99      1.02 o 
  -9   5   6        6.00        2.07      1.02 o 
  -8   5   6       16.38       18.42      1.19 o 
  -7   5   6      111.36      105.88      3.24 o 
  -6   5   6      240.77      222.58      4.10 o 
  -5   5   6      208.86      216.09      3.51 o 
  -4   5   6       66.20       65.73      1.73 o 
  -3   5   6       27.06       28.23      0.97 o 
  -2   5   6        0.00        0.18      0.42 o 
  -1   5   6       53.10       60.83      1.61 o 
   0   5   6      444.65      493.60      6.82 o 
   1   5   6      242.18      261.47      4.25 o 
   2   5   6       32.23       36.94      1.31 o 
   3   5   6       38.29       36.09      1.39 o 
   4   5   6      253.48      265.73      4.17 o 
   5   5   6       75.36       68.61      2.58 o 
   6   5   6      123.10      121.02      3.51 o 
   7   5   6        6.24        5.14      1.10 o 
   8   5   6       55.12       54.68      4.02 o 
   9   5   6       76.34       73.97      4.09 o 
  10   5   6       20.73       13.37      2.32 o 
  11   5   6       36.28       36.91      3.38 o 
 -11   6   6        2.45        2.16      1.20 o 
 -10   6   6      105.37      102.52      3.60 o 
  -9   6   6        8.97       12.47      1.51 o 
  -8   6   6       34.52       34.16      2.04 o 
  -7   6   6      120.05      131.93      3.31 o 
  -6   6   6        0.11        0.62      0.78 o 
  -5   6   6     1071.20      977.32     17.80 o 
  -4   6   6       38.05       37.06      1.91 o 
  -3   6   6      158.12      152.29      4.53 o 
  -2   6   6       63.24       59.57      2.07 o 
  -1   6   6        8.52       12.93      0.87 o 
   0   6   6      193.57      190.27      3.50 o 
   1   6   6       72.27       76.43      1.85 o 
   2   6   6       26.00       27.52      1.88 o 
   3   6   6       41.31       47.83      1.87 o 
   4   6   6       23.99       23.18      1.46 o 
   5   6   6      715.15      663.17     14.66 o 
   6   6   6        0.26        1.04      1.05 o 
   7   6   6       34.64       33.07      4.29 o 
   8   6   6        7.76       11.52      1.96 o 
   9   6   6        2.84        4.09      1.65 o 
  10   6   6        0.37        1.36      1.67 o 
 -10   7   6        0.21        0.00      1.52 o 
  -9   7   6      250.40      258.69      7.32 o 
  -8   7   6       22.40       23.44      1.77 o 
  -7   7   6       98.29       99.25      3.17 o 
  -6   7   6       62.08       64.71      2.78 o 
  -5   7   6      443.56      462.91      9.47 o 
  -4   7   6      275.46      265.04      6.04 o 
  -3   7   6      190.53      190.46      4.66 o 
  -2   7   6      135.55      138.46      3.69 o 
  -1   7   6      160.12      160.52      4.03 o 
   0   7   6       70.24       58.17      2.18 o 
   1   7   6      355.18      316.42      6.68 o 
   2   7   6        7.28        6.72      1.16 o 
   3   7   6       75.46       58.55      2.59 o 
   4   7   6        4.79        4.33      1.26 o 
   5   7   6      468.96      432.68     12.32 o 
   6   7   6       92.80       86.78      7.11 o 
   7   7   6       39.40       35.00      2.67 o 
   8   7   6       26.18       22.92      2.47 o 
   9   7   6        0.45        0.02      2.22 o 
  -9   8   6        4.52        3.52      1.59 o 
  -8   8   6        1.31        2.11      1.19 o 
  -7   8   6      257.10      260.75      6.05 o 
  -6   8   6       60.13       60.46      2.40 o 
  -5   8   6       57.60       60.35      3.35 o 
  -4   8   6       36.00       38.43      2.05 o 
  -3   8   6       56.62       59.98      2.46 o 
  -2   8   6       43.54       43.41      2.07 o 
  -1   8   6        6.32        7.98      1.13 o 
   0   8   6       12.82       10.68      1.22 o 
   1   8   6       17.83       20.39      1.57 o 
   2   8   6        0.79        0.00      0.91 o 
   3   8   6      114.05       87.71      7.82 o 
   4   8   6       49.25       37.77      1.92 o 
   5   8   6        0.25        0.39      1.15 o 
   6   8   6       70.74       71.27      3.61 o 
   7   8   6        1.91        1.18      1.81 o 
   8   8   6       22.29       23.41      2.54 o 
  -7   9   6        0.44        0.00      1.05 o 
  -6   9   6       14.98       16.54      2.17 o 
  -5   9   6        9.05       11.93      1.92 o 
  -4   9   6       59.95       52.93      2.48 o 
  -3   9   6       24.13       32.65      2.08 o 
  -2   9   6        0.01        0.00      1.14 o 
  -1   9   6       66.55       57.97      2.52 o 
   0   9   6        8.85       13.16      1.64 o 
   1   9   6        0.01        1.12      1.33 o 
   2   9   6       16.16       15.30      1.51 o 
   3   9   6       12.37       13.05      1.68 o 
   4   9   6       64.81       77.10      3.16 o 
   5   9   6       38.93       27.59      2.48 o 
   6   9   6        0.24        0.06      1.34 o 
  -4  10   6      105.60      131.70      5.39 o 
  -3  10   6        5.85        9.49      2.05 o 
  -2  10   6        7.02        8.97      2.46 o 
  -1  10   6        2.03        1.40      1.29 o 
   0  10   6      147.84      164.83      5.75 o 
   1  10   6       16.21       14.36      1.87 o 
   2  10   6       61.52       71.00      3.39 o 
   3  10   6       33.35       41.44      2.68 o 
 -13   0   7      215.95      212.56     11.61 o 
 -11   0   7      194.09      192.23      7.10 o 
  -9   0   7     2755.11     2576.28     49.44 o 
  -7   0   7      646.45      714.85     17.88 o 
  -5   0   7       13.30       26.54      1.89 o 
  -3   0   7      620.60      585.47     14.41 o 
  -1   0   7      491.01      499.90     12.65 o 
   1   0   7     4345.23     4715.77     78.16 o 
   3   0   7     1631.92     1711.46     28.56 o 
   5   0   7     1109.60     1050.27     21.37 o 
   7   0   7      162.62      147.61      4.46 o 
   9   0   7        0.00        0.00      0.97 o 
  11   0   7       58.79       57.70      5.68 o 
  13   0   7        5.01        0.00      2.69 o 
 -14   1   7        0.01        0.00      1.40 o 
 -13   1   7        0.09        0.00      1.20 o 
 -12   1   7        0.38        0.00      1.15 o 
 -11   1   7      210.72      183.41      4.40 o 
 -10   1   7      320.44      305.91      6.12 o 
  -9   1   7      190.29      183.72      4.01 o 
  -8   1   7        0.28        0.00      0.72 o 
  -7   1   7       65.69       59.60      2.19 o 
  -6   1   7      584.98      598.88     10.89 o 
  -5   1   7       13.93       11.20      0.78 o 
  -4   1   7        0.44        0.00      0.32 o 
  -3   1   7       31.00       34.77      1.23 o 
  -2   1   7      218.93      221.27      3.61 o 
  -1   1   7      388.00      443.30      6.05 o 
   0   1   7      267.35      278.39      4.77 o 
   1   1   7      322.46      317.39      4.30 o 
   2   1   7       22.55       16.90      0.61 o 
   3   1   7      178.15      158.50      2.28 o 
   4   1   7      368.02      403.69      5.67 o 
   5   1   7       10.87       16.48      0.80 o 
   6   1   7        0.66        0.18      0.46 o 
   7   1   7        0.33        0.65      0.52 o 
   8   1   7      337.94      334.29      5.89 o 
   9   1   7        0.67        0.00      0.76 o 
  10   1   7       33.81       37.06      2.21 o 
  11   1   7      143.28      138.33      6.02 o 
  12   1   7        0.01        0.00      1.73 o 
 -14   2   7       18.91       26.48      2.06 o 
 -13   2   7      148.59      153.12      4.24 o 
 -12   2   7        6.35        4.66      1.41 o 
 -11   2   7       54.77       56.04      2.65 o 
 -10   2   7        1.16        0.11      0.87 o 
  -9   2   7       86.28       87.15      2.32 o 
  -8   2   7        2.16        2.08      0.84 o 
  -7   2   7        0.87        1.66      0.58 o 
  -6   2   7       78.24       80.73      2.18 o 
  -5   2   7        2.43        2.29      0.47 o 
  -4   2   7      161.33      170.85      2.52 o 
  -3   2   7      127.49      144.10      2.20 o 
  -2   2   7      151.77      146.82      2.53 o 
  -1   2   7      287.69      329.74      4.77 o 
   0   2   7      370.33      401.80      4.91 o 
   1   2   7     1130.25     1121.77     12.65 o 
   2   2   7      499.24      498.12      5.50 o 
   3   2   7      229.31      235.24      3.01 o 
   4   2   7        1.94        2.29      0.52 o 
   5   2   7       29.11       25.98      0.91 o 
   6   2   7       22.48       24.61      1.03 o 
   7   2   7        0.12        0.00      0.50 o 
   8   2   7       19.66       24.08      1.34 o 
   9   2   7       66.34       61.20      2.66 o 
  10   2   7       30.02       37.96      3.31 o 
  11   2   7        9.83       10.55      1.87 o 
  12   2   7       17.98       18.60      2.28 o 
 -13   3   7       27.30       38.55      2.23 o 
 -12   3   7        9.02        2.98      1.12 o 
 -11   3   7        4.23        3.29      1.10 o 
 -10   3   7        6.75        5.05      1.08 o 
  -9   3   7       14.49       16.47      1.36 o 
  -8   3   7       60.40       68.40      2.30 o 
  -7   3   7        6.47        6.68      0.72 o 
  -6   3   7       79.55       93.99      1.96 o 
  -5   3   7      762.89      769.68      9.63 o 
  -4   3   7      986.58     1053.19     13.69 o 
  -3   3   7       16.32       22.01      1.11 o 
  -2   3   7      871.98      901.91     11.00 o 
  -1   3   7      243.34      272.22      3.94 o 
   0   3   7      136.28      159.55      2.70 o 
   1   3   7     1577.63     1595.17     20.42 o 
   2   3   7      102.93       91.16      2.08 o 
   3   3   7        4.11        2.98      0.40 o 
   4   3   7       53.27       56.63      1.37 o 
   5   3   7     1688.73     1699.03     32.38 o 
   6   3   7      748.30      738.01     12.08 o 
   7   3   7       35.16       31.82      2.12 o 
   8   3   7      683.87      688.54     13.32 o 
   9   3   7      261.30      260.02      7.68 o 
  10   3   7        7.29        7.93      1.71 o 
  11   3   7      275.03      301.63      8.43 o 
  12   3   7        0.87        3.41      1.64 o 
 -13   4   7        2.13        2.87      1.40 o 
 -12   4   7        2.27        0.00      1.37 o 
 -11   4   7        0.95        2.24      1.04 o 
 -10   4   7        6.71        7.54      1.44 o 
  -9   4   7      143.21      118.49      3.28 o 
  -8   4   7       92.26       97.05      2.50 o 
  -7   4   7        2.47        1.55      0.69 o 
  -6   4   7      464.81      450.67      6.86 o 
  -5   4   7        0.03        0.22      0.45 o 
  -4   4   7      583.53      629.83      8.65 o 
  -3   4   7      531.47      551.13      7.95 o 
  -2   4   7      248.75      260.27      3.76 o 
  -1   4   7        0.15        0.00      0.27 o 
   0   4   7       76.64       88.53      1.58 o 
   1   4   7      223.76      219.74      3.38 o 
   2   4   7       79.03       82.62      1.83 o 
   3   4   7        1.09        1.12      0.49 o 
   4   4   7     1910.26     1955.10     27.01 o 
   5   4   7      213.11      202.67      4.13 o 
   6   4   7      691.55      697.90     13.21 o 
   7   4   7      276.50      282.20      7.73 o 
   8   4   7      213.76      215.10      6.15 o 
   9   4   7       17.37       15.00      1.92 o 
  10   4   7      201.16      200.08      6.31 o 
  11   4   7        6.35        4.72      1.64 o 
 -12   5   7        5.68        6.42      1.47 o 
 -11   5   7       29.75       23.46      1.98 o 
 -10   5   7       13.00       16.93      1.73 o 
  -9   5   7        0.40        0.16      0.95 o 
  -8   5   7        6.30        4.82      1.08 o 
  -7   5   7       64.15       64.97      1.90 o 
  -6   5   7      197.57      194.44      3.55 o 
  -5   5   7       64.33       63.36      1.93 o 
  -4   5   7       26.75       30.70      1.36 o 
  -3   5   7       55.08       63.53      1.54 o 
  -2   5   7       59.52       65.48      1.32 o 
  -1   5   7       54.93       51.46      1.18 o 
   0   5   7       10.81        9.67      0.69 o 
   1   5   7       18.57       16.83      0.94 o 
   2   5   7       14.58       13.50      0.90 o 
   3   5   7      151.46      152.13      3.34 o 
   4   5   7      403.95      400.14      7.10 o 
   5   5   7       18.14       22.89      2.44 o 
   6   5   7      310.08      311.73      6.87 o 
   7   5   7       55.18       57.17      2.53 o 
   8   5   7        0.11        0.41      1.27 o 
   9   5   7       18.39       20.35      2.52 o 
  10   5   7        0.29        2.41      1.79 o 
  11   5   7       10.20       13.89      2.53 o 
 -11   6   7       45.03       45.94      2.62 o 
 -10   6   7       48.11       55.98      2.75 o 
  -9   6   7       82.09       79.32      3.14 o 
  -8   6   7       67.93       68.79      2.46 o 
  -7   6   7       93.90       92.61      3.13 o 
  -6   6   7      326.52      315.92      6.09 o 
  -5   6   7       87.98       86.44      2.72 o 
  -4   6   7      116.17      107.59      4.49 o 
  -3   6   7       45.30       52.44      2.50 o 
  -2   6   7       60.08       63.64      2.32 o 
  -1   6   7      130.58      136.32      3.58 o 
   0   6   7       99.58       96.90      2.31 o 
   1   6   7       30.07       33.27      1.81 o 
   2   6   7      106.09      101.26      3.10 o 
   3   6   7       60.34       53.54      3.54 o 
   4   6   7      133.33      122.21      3.98 o 
   5   6   7       20.52       28.64      3.14 o 
   6   6   7       33.99       31.99      2.25 o 
   7   6   7       26.02       21.92      2.08 o 
   8   6   7       14.41       18.73      2.36 o 
   9   6   7       54.52       53.97      3.67 o 
  10   6   7      159.48      203.68      7.89 o 
 -10   7   7       27.15       34.41      2.75 o 
  -9   7   7      152.22      156.08      5.39 o 
  -8   7   7       93.14       96.88      3.30 o 
  -7   7   7        1.68        0.72      0.99 o 
  -6   7   7       41.16       40.80      2.40 o 
  -5   7   7      448.17      456.38      9.44 o 
  -4   7   7      213.07      221.05      6.29 o 
  -3   7   7       54.83       49.53      2.20 o 
  -2   7   7       54.79       49.39      2.15 o 
  -1   7   7       66.48       56.23      3.12 o 
   0   7   7       38.91       28.70      1.65 o 
   1   7   7      311.03      279.43      6.15 o 
   2   7   7       43.00       33.53      2.03 o 
   3   7   7       15.25       14.61      2.02 o 
   4   7   7        4.81        3.63      1.02 o 
   5   7   7      286.28      265.90      7.26 o 
   6   7   7        9.42        9.74      1.89 o 
   7   7   7        1.86        2.19      1.44 o 
   8   7   7       10.35       14.89      2.28 o 
   9   7   7       19.81       25.10      3.79 o 
  -9   8   7      271.65      289.32      8.44 o 
  -8   8   7       80.44       86.29      3.23 o 
  -7   8   7        2.06        0.98      1.09 o 
  -6   8   7       19.38       18.42      1.48 o 
  -5   8   7        0.36        0.95      1.05 o 
  -4   8   7        1.72        0.31      1.01 o 
  -3   8   7       23.68       23.23      2.47 o 
  -2   8   7       19.12       19.15      1.93 o 
  -1   8   7       79.73       69.31      3.71 o 
   0   8   7       44.91       43.16      3.84 o 
   1   8   7      269.61      221.77      5.93 o 
   2   8   7       39.07       35.29      3.19 o 
   3   8   7        0.32        1.85      1.22 o 
   4   8   7      109.83      116.90      3.72 o 
   5   8   7        0.01        0.00      2.60 o 
   6   8   7       35.64       25.37      2.41 o 
   7   8   7      119.50      123.58      5.62 o 
  -6   9   7        2.48        2.56      1.14 o 
  -5   9   7       77.06       83.51      3.60 o 
  -4   9   7        3.31        3.48      1.21 o 
  -3   9   7       43.15       46.99      2.71 o 
  -2   9   7        1.44        2.73      1.10 o 
  -1   9   7       17.28       19.64      1.65 o 
   0   9   7       34.11       38.64      2.25 o 
   1   9   7       69.02       78.33      3.18 o 
   2   9   7       32.39       29.72      2.30 o 
   3   9   7        3.77        0.00      1.22 o 
   4   9   7        3.76        7.97      1.29 o 
   5   9   7       47.55       42.06      2.91 o 
  -3  10   7       23.23       26.68      2.21 o 
  -2  10   7        1.93        4.92      1.43 o 
  -1  10   7        8.01       13.55      1.97 o 
   0  10   7       10.80       12.51      1.90 o 
   1  10   7       50.86       47.71      3.01 o 
 -14   0   8      142.14      135.63      9.34 o 
 -12   0   8      242.93      257.38      8.93 o 
 -10   0   8      697.11      647.90     17.51 o 
  -8   0   8       24.00       20.46      1.68 o 
  -6   0   8       22.28       16.52      1.74 o 
  -4   0   8     2619.57     2681.50     62.14 o 
  -2   0   8     2832.96     2822.58     53.32 o 
   0   0   8     2575.33     2621.03     43.09 o 
   2   0   8       88.11      102.82      2.55 o 
   4   0   8       58.08       66.46      2.05 o 
   6   0   8      797.22      819.54     17.32 o 
   8   0   8       12.17       10.57      1.47 o 
  10   0   8        3.70        1.26      1.49 o 
  12   0   8       62.39       68.26      6.72 o 
 -13   1   8       92.54       95.98      3.75 o 
 -12   1   8      209.09      197.01      5.47 o 
 -11   1   8      412.10      398.31      8.66 o 
 -10   1   8      352.18      342.29      6.70 o 
  -9   1   8      469.61      451.57      8.17 o 
  -8   1   8      341.28      311.26      5.37 o 
  -7   1   8       78.63       88.81      2.37 o 
  -6   1   8       53.10       57.90      1.83 o 
  -5   1   8        5.17        7.57      0.68 o 
  -4   1   8        2.14        5.02      1.13 o 
  -3   1   8      306.20      289.52      4.25 o 
  -2   1   8       73.33       74.98      1.72 o 
  -1   1   8     3578.03     3574.72     39.37 o 
   0   1   8      488.17      464.60      7.01 o 
   1   1   8     3649.81     3768.11     44.04 o 
   2   1   8      165.70      212.07      3.11 o 
   3   1   8       31.66       27.95      0.77 o 
   4   1   8      209.44      206.87      3.08 o 
   5   1   8       11.24       10.49      0.65 o 
   6   1   8       42.08       54.28      1.47 o 
   7   1   8       64.04       63.16      1.65 o 
   8   1   8       65.06       65.55      2.10 o 
   9   1   8      205.99      209.46      4.85 o 
  10   1   8        2.14        3.82      1.23 o 
  11   1   8      185.06      210.94      6.60 o 
  12   1   8       39.77       39.93      4.01 o 
 -13   2   8        5.66       10.44      1.58 o 
 -12   2   8       18.56       18.51      1.72 o 
 -11   2   8        4.34        3.32      1.14 o 
 -10   2   8      235.51      218.00      4.97 o 
  -9   2   8      189.55      203.81      4.51 o 
  -8   2   8       20.61       28.21      1.28 o 
  -7   2   8        8.42        6.25      0.77 o 
  -6   2   8        2.00        0.33      0.50 o 
  -5   2   8      140.76      166.92      2.61 o 
  -4   2   8      226.01      220.35      3.15 o 
  -3   2   8        4.69        4.34      0.55 o 
  -2   2   8      198.37      187.72      3.12 o 
  -1   2   8       48.42       49.67      1.47 o 
   0   2   8     2962.09     3109.94     38.59 o 
   1   2   8      395.65      430.19      5.64 o 
   2   2   8       27.97       31.41      0.95 o 
   3   2   8       44.88       35.89      0.87 o 
   4   2   8      285.34      265.64      4.14 o 
   5   2   8       96.14      104.83      1.84 o 
   6   2   8       17.81       15.21      0.89 o 
   7   2   8       17.26       14.58      0.97 o 
   8   2   8       17.04       17.91      1.42 o 
   9   2   8        7.62        4.79      1.24 o 
  10   2   8      383.74      377.06      9.72 o 
  11   2   8       15.25       21.46      2.37 o 
  12   2   8       47.22       50.99      4.21 o 
 -13   3   8       19.02       21.87      1.87 o 
 -12   3   8        0.06        1.23      1.07 o 
 -11   3   8       88.21       79.67      3.41 o 
 -10   3   8      175.85      164.49      4.16 o 
  -9   3   8        0.44        0.25      0.94 o 
  -8   3   8        0.11        0.17      0.59 o 
  -7   3   8        3.97        3.47      0.61 o 
  -6   3   8        7.64        7.33      0.66 o 
  -5   3   8      152.57      152.72      2.42 o 
  -4   3   8      183.63      166.36      2.75 o 
  -3   3   8      385.24      386.21      5.27 o 
  -2   3   8        0.86        0.00      0.47 o 
  -1   3   8      307.48      325.14      4.88 o 
   0   3   8      269.63      266.83      4.41 o 
   1   3   8      210.57      210.83      3.43 o 
   2   3   8      126.55       99.44      1.89 o 
   3   3   8        0.40        0.41      0.34 o 
   4   3   8       52.41       56.17      2.25 o 
   5   3   8      463.85      455.37      9.10 o 
   6   3   8        2.65        0.53      0.77 o 
   7   3   8       97.97       98.63      4.51 o 
   8   3   8        6.23        4.78      1.43 o 
   9   3   8        6.60        4.31      1.72 o 
  10   3   8        1.76        2.17      1.49 o 
  11   3   8       22.18       24.88      2.52 o 
 -12   4   8        1.99        2.00      1.26 o 
 -11   4   8        0.70        0.00      0.94 o 
 -10   4   8        0.25        0.00      0.86 o 
  -9   4   8      125.85      122.38      3.48 o 
  -8   4   8        8.13        6.79      0.97 o 
  -7   4   8      220.52      227.59      3.72 o 
  -6   4   8       37.25       41.00      1.37 o 
  -5   4   8       28.54       29.97      1.00 o 
  -4   4   8      211.56      195.96      3.15 o 
  -3   4   8      160.80      164.97      2.90 o 
  -2   4   8       61.05       52.99      1.25 o 
  -1   4   8      497.50      498.86      7.09 o 
   0   4   8       74.96       76.21      2.39 o 
   1   4   8     1029.50     1016.36     13.28 o 
   2   4   8       40.99       38.92      1.27 o 
   3   4   8      897.92      911.71     10.68 o 
   4   4   8       54.26       55.56      1.58 o 
   5   4   8        9.35        9.94      1.33 o 
   6   4   8      647.86      645.48     12.47 o 
   7   4   8      716.66      735.79     16.87 o 
   8   4   8       26.44       25.95      2.19 o 
   9   4   8      183.67      207.99      6.36 o 
  10   4   8       20.86       19.89      2.27 o 
  11   4   8       20.10       30.10      3.32 o 
 -12   5   8        0.01        0.00      1.35 o 
 -11   5   8        6.94        6.39      1.46 o 
 -10   5   8        2.52        2.28      1.22 o 
  -9   5   8       47.42       42.81      2.40 o 
  -8   5   8       17.81       19.73      1.94 o 
  -7   5   8        0.81        1.04      0.79 o 
  -6   5   8      518.47      520.01     10.42 o 
  -5   5   8      263.25      242.76      4.57 o 
  -4   5   8       39.58       38.68      1.95 o 
  -3   5   8       66.97       64.81      1.44 o 
  -2   5   8        0.41        0.00      0.38 o 
  -1   5   8      312.56      320.25      3.81 o 
   0   5   8        0.05        0.00      0.48 o 
   1   5   8       65.65       61.45      1.71 o 
   2   5   8        3.91        4.24      0.83 o 
   3   5   8       43.17       44.34      1.98 o 
   4   5   8      913.04      921.04     22.10 o 
   5   5   8      124.92      123.82      4.32 o 
   6   5   8        2.99        3.23      1.09 o 
   7   5   8       68.93       68.38      3.34 o 
   8   5   8        2.18        1.37      1.38 o 
   9   5   8       56.01       49.11      3.64 o 
  10   5   8       11.89       11.69      2.39 o 
 -11   6   8       33.68       39.95      2.56 o 
 -10   6   8        4.61        4.43      1.35 o 
  -9   6   8      202.54      207.24      5.59 o 
  -8   6   8      185.02      188.50      4.45 o 
  -7   6   8       70.01       77.47      2.59 o 
  -6   6   8      119.15      112.78      3.08 o 
  -5   6   8       24.77       26.30      2.32 o 
  -4   6   8        2.31        2.77      0.96 o 
  -3   6   8       77.72       65.57      2.49 o 
  -2   6   8      142.64      141.80      3.10 o 
  -1   6   8       88.16       71.60      2.02 o 
   0   6   8       73.14       75.67      2.55 o 
   1   6   8      443.11      398.72      8.08 o 
   2   6   8      175.06      157.66      3.72 o 
   3   6   8       37.77       35.58      3.40 o 
   4   6   8        9.59        9.77      1.51 o 
   5   6   8      107.28      111.46      4.29 o 
   6   6   8        0.89        0.92      1.39 o 
   7   6   8       12.34       15.09      1.95 o 
   8   6   8       18.07       16.64      2.38 o 
   9   6   8        2.93        1.88      1.76 o 
 -10   7   8       23.75       32.35      2.77 o 
  -9   7   8        5.82        6.33      1.70 o 
  -8   7   8       12.24       13.36      1.92 o 
  -7   7   8       27.07       30.67      1.96 o 
  -6   7   8        7.73        9.47      1.71 o 
  -5   7   8       86.73       87.46      3.18 o 
  -4   7   8      324.23      324.34      7.21 o 
  -3   7   8        0.61        0.22      0.89 o 
  -2   7   8        3.96        1.24      1.29 o 
  -1   7   8      326.69      275.22      5.22 o 
   0   7   8      174.22      146.28      3.96 o 
   1   7   8        5.38        8.64      1.16 o 
   2   7   8       28.19       24.43      2.36 o 
   3   7   8       26.03       19.86      1.81 o 
   4   7   8       12.23       17.23      1.48 o 
   5   7   8       30.72       29.49      2.28 o 
   6   7   8       80.58       75.19      3.98 o 
   7   7   8        9.11       10.72      2.08 o 
   8   7   8        0.78        0.16      2.41 o 
  -8   8   8       10.58       13.37      1.99 o 
  -7   8   8        0.00        0.00      1.05 o 
  -6   8   8        0.00        0.00      1.01 o 
  -5   8   8      161.98      168.67      4.78 o 
  -4   8   8       83.31       73.39      3.31 o 
  -3   8   8      206.81      195.58      5.12 o 
  -2   8   8       93.85       91.88      3.19 o 
  -1   8   8        0.29        0.63      0.66 o 
   0   8   8       52.41       44.45      2.17 o 
   1   8   8        7.07       11.91      1.75 o 
   2   8   8       34.38       37.43      2.59 o 
   3   8   8       14.71       22.22      2.18 o 
   4   8   8        7.21        6.56      1.29 o 
   5   8   8       51.13       43.86      3.02 o 
   6   8   8        7.64        7.86      1.86 o 
   7   8   8       13.75       10.56      3.19 o 
  -6   9   8       51.20       55.95      2.59 o 
  -5   9   8      146.91      166.60      8.51 o 
  -4   9   8       96.84      115.55      4.23 o 
  -3   9   8       87.22       81.00      3.17 o 
  -2   9   8        3.54        5.61      1.32 o 
  -1   9   8        0.51        0.00      1.14 o 
   0   9   8        8.69        7.86      1.72 o 
   1   9   8      168.26      148.93      5.55 o 
   2   9   8        0.01        0.00      1.16 o 
   3   9   8        0.00        0.24      1.30 o 
   4   9   8       71.63       79.81      3.55 o 
 -13   0   9       54.96       36.33      5.00 o 
 -11   0   9        6.95        5.31      1.85 o 
  -9   0   9       46.04       56.66      3.42 o 
  -7   0   9      169.41      156.07      8.50 o 
  -5   0   9      866.30      826.39     20.73 o 
  -3   0   9      171.84      182.77      4.58 o 
  -1   0   9       12.74       20.12      2.23 o 
   1   0   9       23.30       13.74      0.84 o 
   3   0   9      286.65      285.56      5.66 o 
   5   0   9       56.43       48.20      2.26 o 
   7   0   9      118.92      105.80      3.74 o 
   9   0   9       36.12       37.69      2.48 o 
  11   0   9      167.83      156.65     10.05 o 
 -13   1   9      164.72      172.29      8.12 o 
 -12   1   9       17.57       13.38      1.79 o 
 -11   1   9       20.31       17.14      1.82 o 
 -10   1   9       47.23       46.54      2.72 o 
  -9   1   9       29.67       27.50      1.64 o 
  -8   1   9      257.19      262.19      5.95 o 
  -7   1   9       36.47       38.84      1.53 o 
  -6   1   9        3.66        3.19      0.83 o 
  -5   1   9      284.08      287.86      4.86 o 
  -4   1   9      410.40      394.88      6.20 o 
  -3   1   9      627.68      624.42      8.43 o 
  -2   1   9      179.54      170.20      3.24 o 
  -1   1   9        3.73        3.08      0.43 o 
   0   1   9      425.93      441.84      6.81 o 
   1   1   9       99.47      116.17      1.96 o 
   2   1   9      339.61      366.35      4.98 o 
   3   1   9      163.98      167.01      2.48 o 
   4   1   9        0.06        0.00      0.53 o 
   5   1   9      463.68      457.14      7.16 o 
   6   1   9       16.84       19.27      1.24 o 
   7   1   9       34.19       37.62      1.57 o 
   8   1   9       18.44       21.40      1.34 o 
   9   1   9       88.33       90.74      3.47 o 
  10   1   9       55.29       48.64      3.07 o 
  11   1   9        0.87        0.00      1.98 o 
  12   1   9        2.15        5.52      4.20 o 
 -13   2   9       36.24       36.00      2.27 o 
 -12   2   9       30.28       25.94      1.95 o 
 -11   2   9       13.63       16.69      1.65 o 
 -10   2   9        1.71        0.00      0.97 o 
  -9   2   9      287.74      261.48      5.44 o 
  -8   2   9        4.69        4.31      0.76 o 
  -7   2   9      134.45      143.90      2.66 o 
  -6   2   9        0.81        0.81      0.52 o 
  -5   2   9       25.58       22.25      1.37 o 
  -4   2   9        5.66        6.05      0.66 o 
  -3   2   9      787.55      776.64      9.86 o 
  -2   2   9        5.05        7.17      0.65 o 
  -1   2   9       38.94       36.65      1.09 o 
   0   2   9        6.21       10.84      0.83 o 
   1   2   9     1529.47     1596.25     20.33 o 
   2   2   9       15.86       17.50      0.85 o 
   3   2   9      195.59      210.40      3.01 o 
   4   2   9      115.55      107.12      2.15 o 
   5   2   9      228.73      234.07      3.56 o 
   6   2   9       25.60       23.49      1.33 o 
   7   2   9      130.47      131.62      4.41 o 
   8   2   9       29.23       31.40      1.76 o 
   9   2   9       10.65        8.55      1.68 o 
  10   2   9        1.69        2.85      1.56 o 
  11   2   9      168.50      162.50      5.84 o 
 -13   3   9        2.37        4.88      1.39 o 
 -12   3   9        4.07        6.17      1.34 o 
 -11   3   9        9.22        9.70      1.43 o 
 -10   3   9       93.41       80.09      2.87 o 
  -9   3   9      207.32      198.84      4.67 o 
  -8   3   9       85.98       82.66      3.09 o 
  -7   3   9        0.98        0.39      0.64 o 
  -6   3   9        2.54        1.74      0.56 o 
  -5   3   9      357.31      379.01      5.59 o 
  -4   3   9        1.69        3.20      0.60 o 
  -3   3   9      407.92      405.54      6.03 o 
  -2   3   9      299.90      300.76      5.06 o 
  -1   3   9      395.82      381.41      6.10 o 
   0   3   9      131.92      150.66      3.01 o 
   1   3   9      337.20      350.11      5.68 o 
   2   3   9      282.18      272.92      4.08 o 
   3   3   9      119.85      125.02      2.99 o 
   4   3   9       25.22       28.26      1.18 o 
   5   3   9      210.16      205.60      4.90 o 
   6   3   9       29.88       26.67      1.56 o 
   7   3   9      172.54      174.34      4.61 o 
   8   3   9      250.37      254.84      7.18 o 
   9   3   9       49.60       60.29      3.30 o 
  10   3   9        0.49        0.00      1.33 o 
  11   3   9       14.74       22.58      6.32 o 
 -12   4   9       13.75       16.67      1.99 o 
 -11   4   9        7.52        4.77      1.39 o 
 -10   4   9        0.54        1.67      1.23 o 
  -9   4   9       32.35       29.12      1.82 o 
  -8   4   9       51.06       53.18      2.96 o 
  -7   4   9      136.21      138.88      2.70 o 
  -6   4   9      200.53      196.78      3.59 o 
  -5   4   9      287.07      279.58      4.24 o 
  -4   4   9      279.26      278.52      4.72 o 
  -3   4   9        8.57       10.11      0.82 o 
  -2   4   9       90.55       86.71      2.79 o 
  -1   4   9        2.42        1.42      0.74 o 
   0   4   9      133.94      136.89      3.17 o 
   1   4   9      304.07      333.56      4.72 o 
   2   4   9       11.71       11.29      0.71 o 
   3   4   9      390.90      401.36      5.56 o 
   4   4   9     1054.72     1083.00     30.55 o 
   5   4   9      178.83      185.09      4.82 o 
   6   4   9      182.59      185.05      4.91 o 
   7   4   9        2.83        1.13      1.25 o 
   8   4   9        1.73        1.91      1.38 o 
   9   4   9       10.87       11.76      1.94 o 
  10   4   9       10.91        8.81      1.86 o 
 -11   5   9        6.75        5.14      1.48 o 
 -10   5   9        0.00        0.00      1.12 o 
  -9   5   9       12.75       11.62      1.62 o 
  -8   5   9       13.77       11.62      1.58 o 
  -7   5   9       61.68       60.86      1.98 o 
  -6   5   9       13.35       13.07      1.10 o 
  -5   5   9      635.39      594.34      9.35 o 
  -4   5   9      643.87      654.57     10.93 o 
  -3   5   9      205.12      198.10      4.16 o 
  -2   5   9        0.76        0.82      0.77 o 
  -1   5   9       27.48       25.88      1.40 o 
   0   5   9        5.94        6.79      0.86 o 
   1   5   9        7.61        6.63      0.85 o 
   2   5   9        4.61        3.19      0.85 o 
   3   5   9      128.09      124.02      2.91 o 
   4   5   9        2.28        2.15      1.01 o 
   5   5   9      328.87      345.90      9.84 o 
   6   5   9      103.00      101.59      4.09 o 
   7   5   9       98.30       99.06      5.01 o 
   8   5   9       47.12       46.69      3.05 o 
   9   5   9       64.65       71.54     13.11 o 
  10   5   9       12.73       15.70      2.76 o 
 -10   6   9       28.83       27.15      2.24 o 
  -9   6   9        0.12        1.06      1.23 o 
  -8   6   9       67.86       73.72      3.13 o 
  -7   6   9       22.10       26.51      1.71 o 
  -6   6   9        2.58        2.24      0.77 o 
  -5   6   9       50.59       46.65      1.82 o 
  -4   6   9       32.76       32.09      1.79 o 
  -3   6   9       10.51       10.54      0.95 o 
  -2   6   9       12.36       14.72      1.09 o 
  -1   6   9       22.39       19.22      1.46 o 
   0   6   9        0.44        1.09      0.89 o 
   1   6   9       18.14       22.03      1.50 o 
   2   6   9       21.07       19.79      1.35 o 
   3   6   9        2.53        2.06      1.13 o 
   4   6   9       47.96       45.39      2.62 o 
   5   6   9        2.08        4.54      1.44 o 
   6   6   9       50.65       54.01      7.94 o 
   7   6   9       39.21       38.21      3.16 o 
   8   6   9       19.38       19.84      2.64 o 
   9   6   9        0.10        0.00      1.55 o 
  -9   7   9       30.95       31.28      2.32 o 
  -8   7   9       44.42       46.39      2.66 o 
  -7   7   9       36.26       38.47      2.22 o 
  -6   7   9        8.02        7.36      1.32 o 
  -5   7   9       60.98       56.78      3.24 o 
  -4   7   9       13.80       12.79      1.13 o 
  -3   7   9      252.32      236.54      4.81 o 
  -2   7   9      146.46      133.47      3.21 o 
  -1   7   9       44.14       38.01      2.38 o 
   0   7   9       19.50       18.38      1.53 o 
   1   7   9        3.50        2.88      1.02 o 
   2   7   9      161.30      137.57      4.66 o 
   3   7   9       17.79       16.15      1.96 o 
   4   7   9        4.48        4.80      1.16 o 
   5   7   9       24.57       24.93      2.76 o 
   6   7   9       72.60       82.29      4.34 o 
   7   7   9       82.96       83.08      9.86 o 
   8   7   9        6.35        6.75      2.11 o 
  -7   8   9       18.48       25.36      1.97 o 
  -6   8   9        0.10        0.41      1.07 o 
  -5   8   9        0.73        0.00      1.24 o 
  -4   8   9       54.54       62.80      2.80 o 
  -3   8   9      101.41      108.30      3.87 o 
  -2   8   9       50.42       52.76      1.95 o 
  -1   8   9      288.88      273.30      7.32 o 
   0   8   9       44.63       40.68      2.46 o 
   1   8   9        7.23        4.90      1.46 o 
   2   8   9        1.15        2.71      1.45 o 
   3   8   9        0.47        0.75      1.36 o 
   4   8   9        7.39        5.49      1.33 o 
   5   8   9       24.84       23.03      3.55 o 
   6   8   9      111.72      133.99     10.25 o 
  -5   9   9       55.96       63.47      3.76 o 
  -4   9   9        6.47       12.71      1.94 o 
  -3   9   9       54.67       60.58      2.23 o 
  -2   9   9       48.03       45.90      2.01 o 
  -1   9   9        4.88        6.41      1.57 o 
   0   9   9        9.62        9.37      1.69 o 
   1   9   9       48.19       41.68      2.94 o 
   2   9   9        0.89        0.00      2.22 o 
   3   9   9        0.91        0.00      1.35 o 
 -12   0  10       21.32       14.79      3.66 o 
 -10   0  10      122.38      108.71      5.04 o 
  -8   0  10        2.01        0.00      1.20 o 
  -6   0  10      477.41      484.15     13.30 o 
  -4   0  10       60.18       60.44      2.37 o 
  -2   0  10       12.06        9.38      0.97 o 
   0   0  10       13.78       21.77      1.31 o 
   2   0  10      110.79       95.95      2.67 o 
   4   0  10        6.78        3.01      1.04 o 
   6   0  10      279.30      264.53      8.56 o 
   8   0  10      493.52      471.15     16.45 o 
  10   0  10       98.01       87.53      7.32 o 
 -13   1  10       30.64       25.37      2.76 o 
 -12   1  10       30.68       22.31      2.13 o 
 -11   1  10       87.92       80.30      5.57 o 
 -10   1  10      134.46      130.44      4.44 o 
  -9   1  10      239.87      235.25      5.14 o 
  -8   1  10       44.76       45.16      1.99 o 
  -7   1  10      145.90      147.81      3.62 o 
  -6   1  10        1.91        2.16      0.72 o 
  -5   1  10       44.75       39.29      1.61 o 
  -4   1  10      182.94      202.80      3.75 o 
  -3   1  10       92.47       99.16      2.04 o 
  -2   1  10       20.64       21.95      1.10 o 
  -1   1  10        4.09        3.42      0.46 o 
   0   1  10      392.29      408.17      6.48 o 
   1   1  10       16.10       19.76      0.83 o 
   2   1  10       52.46       53.32      1.34 o 
   3   1  10       18.72       17.42      0.74 o 
   4   1  10      208.49      218.17      4.01 o 
   5   1  10      371.67      361.56      7.03 o 
   6   1  10        4.64        6.75      0.95 o 
   7   1  10        9.71        8.83      1.10 o 
   8   1  10       51.38       51.35      2.51 o 
   9   1  10       63.40       67.91      3.48 o 
  10   1  10       11.62       10.14      1.92 o 
  11   1  10       12.30       11.49      2.70 o 
 -13   2  10       27.27       32.74      2.28 o 
 -12   2  10       24.56       24.51      1.97 o 
 -11   2  10        0.79        0.00      1.07 o 
 -10   2  10        8.46        8.52      1.36 o 
  -9   2  10        5.73        6.52      1.25 o 
  -8   2  10       76.05       80.29      2.28 o 
  -7   2  10        4.44        3.97      0.68 o 
  -6   2  10      210.92      206.49      4.98 o 
  -5   2  10      138.62      139.81      2.79 o 
  -4   2  10        7.66        5.43      0.64 o 
  -3   2  10        0.06        0.00      0.49 o 
  -2   2  10        0.46        0.66      0.50 o 
  -1   2  10       15.02       14.10      0.98 o 
   0   2  10        5.27        6.81      0.68 o 
   1   2  10       80.01       81.90      1.65 o 
   2   2  10      365.45      371.94      5.27 o 
   3   2  10        0.08        0.00      0.57 o 
   4   2  10       46.02       39.99      1.50 o 
   5   2  10       34.04       36.09      1.30 o 
   6   2  10        0.05        0.00      0.85 o 
   7   2  10        0.40        1.02      1.19 o 
   8   2  10       16.32       16.89      2.01 o 
   9   2  10        0.93        0.19      1.32 o 
  10   2  10       58.34       60.08      3.49 o 
  11   2  10       29.34       36.37      3.80 o 
 -12   3  10        3.38        3.30      1.28 o 
 -11   3  10       58.76       55.80      3.34 o 
 -10   3  10      140.05      134.87      3.88 o 
  -9   3  10        1.73        4.72      1.17 o 
  -8   3  10       75.89       70.92      2.98 o 
  -7   3  10       21.02       25.72      1.19 o 
  -6   3  10       54.20       53.00      1.38 o 
  -5   3  10     1086.32     1090.56     12.27 o 
  -4   3  10        2.42        4.60      0.74 o 
  -3   3  10        2.43        2.27      0.62 o 
  -2   3  10      148.11      138.53      2.96 o 
  -1   3  10      182.88      181.23      3.54 o 
   0   3  10      635.27      642.95      9.68 o 
   1   3  10      272.28      255.55      4.54 o 
   2   3  10     1133.12     1149.23     14.31 o 
   3   3  10       50.72       51.68      1.75 o 
   4   3  10      143.95      148.67      3.52 o 
   5   3  10     1752.74     1716.74     26.97 o 
   6   3  10      308.59      311.57      7.13 o 
   7   3  10        7.92        6.96      1.61 o 
   8   3  10        4.66        5.59      1.58 o 
   9   3  10       19.03       21.00      2.32 o 
  10   3  10      192.67      201.52      6.69 o 
 -12   4  10        0.59        2.18      1.40 o 
 -11   4  10        6.33       11.59      1.76 o 
 -10   4  10        7.07        9.38      1.61 o 
  -9   4  10      192.55      191.38      4.72 o 
  -8   4  10        5.05        3.52      1.06 o 
  -7   4  10       57.24       63.88      1.94 o 
  -6   4  10      132.42      123.68      2.51 o 
  -5   4  10       14.32       15.36      0.95 o 
  -4   4  10      200.63      206.78      4.23 o 
  -3   4  10       19.34       21.36      1.64 o 
  -2   4  10       10.93       17.41      1.69 o 
  -1   4  10       21.46       22.68      1.19 o 
   0   4  10      225.82      217.63      5.88 o 
   1   4  10     1383.54     1371.72     19.31 o 
   2   4  10       30.43       28.52      1.58 o 
   3   4  10      391.00      407.76      6.82 o 
   4   4  10      269.58      271.14      6.26 o 
   5   4  10      163.93      174.75      4.70 o 
   6   4  10       23.83       24.07      1.87 o 
   7   4  10       66.75       60.71      2.82 o 
   8   4  10       48.16       48.56      6.62 o 
   9   4  10       12.25       16.34      2.20 o 
  10   4  10       37.07       48.11      4.02 o 
 -11   5  10        2.68        5.66      1.55 o 
 -10   5  10       27.63       24.73      2.20 o 
  -9   5  10       20.14       19.66      1.98 o 
  -8   5  10       62.41       57.22      2.80 o 
  -7   5  10       50.76       48.17      2.21 o 
  -6   5  10       69.69       67.83      2.26 o 
  -5   5  10      307.16      303.74      5.98 o 
  -4   5  10      170.58      179.67      4.06 o 
  -3   5  10       43.33       41.53      1.77 o 
  -2   5  10       27.39       27.60      2.40 o 
  -1   5  10        6.34        6.50      1.32 o 
   0   5  10        0.19        0.00      0.74 o 
   1   5  10      143.57      139.26      5.05 o 
   2   5  10       83.71       84.26      3.05 o 
   3   5  10       13.60       17.43      1.11 o 
   4   5  10       40.57       38.93      3.00 o 
   5   5  10      564.28      568.25     13.96 o 
   6   5  10       70.04       78.14      3.76 o 
   7   5  10       60.15       57.83      3.30 o 
   8   5  10        2.28        0.00      1.53 o 
   9   5  10       15.38       19.83      2.80 o 
 -10   6  10        1.46        1.51      1.37 o 
  -9   6  10       57.72       62.97      3.10 o 
  -8   6  10        9.47        9.80      1.60 o 
  -7   6  10       11.61       12.69      1.18 o 
  -6   6  10       15.60       12.37      1.21 o 
  -5   6  10      182.38      177.82      4.11 o 
  -4   6  10        4.70        4.36      1.12 o 
  -3   6  10       52.81       55.55      2.18 o 
  -2   6  10        1.57        1.32      1.13 o 
  -1   6  10        9.75       12.03      1.50 o 
   0   6  10      109.88      106.78      3.23 o 
   1   6  10        2.19        2.06      0.92 o 
   2   6  10        5.56        7.91      1.31 o 
   3   6  10       25.62       27.56      1.83 o 
   4   6  10        0.59        2.24      1.23 o 
   5   6  10        5.49        6.69      1.56 o 
   6   6  10        3.71        5.40      1.57 o 
   7   6  10       24.47       32.26      3.08 o 
   8   6  10        0.20        0.30      1.68 o 
  -9   7  10       25.14       30.53      2.44 o 
  -8   7  10       67.21       75.06      3.49 o 
  -7   7  10      110.12      118.79      3.61 o 
  -6   7  10       30.38       31.64      1.97 o 
  -5   7  10      227.35      221.60      5.81 o 
  -4   7  10        1.99        0.44      0.91 o 
  -3   7  10        5.62        6.26      1.10 o 
  -2   7  10       46.52       41.15      2.39 o 
  -1   7  10        3.20        1.36      1.20 o 
   0   7  10      127.17      127.64      4.45 o 
   1   7  10       17.08       15.05      1.60 o 
   2   7  10       86.99       88.77      3.60 o 
   3   7  10       20.85       17.95      2.26 o 
   4   7  10       14.60       16.75      2.30 o 
   5   7  10       19.73       26.15      2.68 o 
   6   7  10       16.74       17.74      2.48 o 
   7   7  10       17.54       23.86      2.84 o 
  -7   8  10        0.00        0.00      1.02 o 
  -6   8  10        1.20        2.02      0.99 o 
  -5   8  10       14.24       11.44      1.67 o 
  -4   8  10      146.31      147.99      4.02 o 
  -3   8  10       16.26       16.26      1.47 o 
  -2   8  10       28.99       28.30      2.32 o 
  -1   8  10       13.20       11.52      1.75 o 
   0   8  10       95.30       82.42      3.66 o 
   1   8  10       67.25       78.78      3.58 o 
   2   8  10        1.15        0.00      1.33 o 
   3   8  10       45.72       44.53      3.26 o 
   4   8  10       64.66       69.84      4.14 o 
   5   8  10       39.73       34.82      3.14 o 
  -3   9  10       36.71       38.15      2.08 o 
  -2   9  10        2.08        1.49      1.60 o 
  -1   9  10        6.18        5.98      2.36 o 
   0   9  10       32.24       24.85      2.57 o 
   1   9  10        0.78        1.43      1.54 o 
 -11   0  11        1.68        3.41      1.81 o 
  -9   0  11      242.28      232.55      8.07 o 
  -7   0  11      227.91      231.26     12.12 o 
  -5   0  11      139.38      146.99      4.21 o 
  -3   0  11      252.50      269.01      5.66 o 
  -1   0  11       90.75       71.20      2.45 o 
   1   0  11       11.16       13.05      1.15 o 
   3   0  11       21.74       12.29      1.06 o 
   5   0  11      668.76      665.37     14.32 o 
   7   0  11      139.19      119.74      5.38 o 
   9   0  11        1.12        5.15      2.73 o 
 -12   1  11       24.61       30.30      2.39 o 
 -11   1  11      102.66      106.35      3.90 o 
 -10   1  11       62.10       56.50      3.93 o 
  -9   1  11      123.73      120.17      3.47 o 
  -8   1  11        0.71        0.00      0.88 o 
  -7   1  11        0.32        0.46      0.85 o 
  -6   1  11        7.31        9.58      0.99 o 
  -5   1  11      371.90      380.94      6.29 o 
  -4   1  11      911.97      882.59     12.84 o 
  -3   1  11        4.56        2.53      0.61 o 
  -2   1  11      122.47      117.26      2.19 o 
  -1   1  11      278.15      272.01      4.34 o 
   0   1  11      187.19      216.63      3.47 o 
   1   1  11      304.35      309.15      4.25 o 
   2   1  11        1.39        0.35      0.51 o 
   3   1  11       40.53       42.32      1.15 o 
   4   1  11        6.49        7.72      0.91 o 
   5   1  11       60.84       68.32      2.23 o 
   6   1  11      180.14      189.57      4.88 o 
   7   1  11       14.93       15.03      1.59 o 
   8   1  11        6.16        6.83      1.58 o 
   9   1  11       25.22       20.98      2.33 o 
  10   1  11        0.51        0.01      1.85 o 
 -12   2  11       37.40       36.66      2.31 o 
 -11   2  11       90.91       83.76      4.16 o 
 -10   2  11        7.51       10.36      1.47 o 
  -9   2  11       22.08       17.41      1.63 o 
  -8   2  11      165.87      181.94      6.17 o 
  -7   2  11       59.22       61.90      1.99 o 
  -6   2  11       17.25       18.15      1.07 o 
  -5   2  11       37.07       36.66      1.34 o 
  -4   2  11        2.36        4.29      0.71 o 
  -3   2  11       82.41       85.42      1.92 o 
  -2   2  11       49.18       49.26      1.46 o 
  -1   2  11      100.29      108.84      2.60 o 
   0   2  11        6.22        4.91      0.81 o 
   1   2  11      457.42      469.19      6.04 o 
   2   2  11      133.70      132.25      2.44 o 
   3   2  11      470.09      469.15      6.39 o 
   4   2  11        5.98        7.47      0.91 o 
   5   2  11      189.98      191.89      4.14 o 
   6   2  11        2.16        0.78      1.17 o 
   7   2  11       39.31       35.17      4.03 o 
   8   2  11        7.77        4.97      1.59 o 
   9   2  11       11.53       11.16      2.04 o 
  10   2  11        7.19        5.88      1.83 o 
 -12   3  11        6.41        5.86      1.69 o 
 -11   3  11       34.33       33.33      2.18 o 
 -10   3  11        0.16        0.00      1.00 o 
  -9   3  11      517.50      523.13      9.75 o 
  -8   3  11      294.82      281.61      6.03 o 
  -7   3  11        0.92        1.18      1.17 o 
  -6   3  11       16.95       16.58      0.97 o 
  -5   3  11      102.77       96.81      2.18 o 
  -4   3  11      717.81      705.63      9.99 o 
  -3   3  11        0.23        0.00      0.58 o 
  -2   3  11      139.64      144.26      3.15 o 
  -1   3  11      601.03      597.77      9.20 o 
   0   3  11       19.70       16.44      1.16 o 
   1   3  11     1351.79     1367.49     18.09 o 
   2   3  11     1043.33     1055.48     13.34 o 
   3   3  11      220.67      222.82      3.97 o 
   4   3  11       72.44       73.24      2.85 o 
   5   3  11        0.36        1.68      1.09 o 
   6   3  11      237.06      255.66     10.23 o 
   7   3  11        1.51        2.74      1.39 o 
   8   3  11       12.33       11.66      1.94 o 
   9   3  11       58.39       61.29      3.55 o 
  10   3  11        7.23        3.39      2.99 o 
 -11   4  11       12.49       10.96      1.79 o 
 -10   4  11      100.01       96.11      3.83 o 
  -9   4  11       70.24       65.58      3.12 o 
  -8   4  11       13.47       12.09      1.66 o 
  -7   4  11       51.27       53.02      2.17 o 
  -6   4  11       45.88       51.71      1.79 o 
  -5   4  11      283.81      271.74      4.30 o 
  -4   4  11       20.79       20.66      1.30 o 
  -3   4  11       67.05       64.80      2.07 o 
  -2   4  11      260.70      271.31      6.14 o 
  -1   4  11      187.77      195.43      3.86 o 
   0   4  11      913.73      920.99     17.00 o 
   1   4  11       72.28       72.09      2.45 o 
   2   4  11        4.21        4.90      0.93 o 
   3   4  11       76.76       81.74      2.64 o 
   4   4  11       22.02       20.16      1.73 o 
   5   4  11      421.15      449.66      9.50 o 
   6   4  11      117.33      121.13      4.68 o 
   7   4  11        3.45        2.18      1.42 o 
   8   4  11        0.61        0.00      1.35 o 
   9   4  11       23.26       24.33      3.10 o 
 -10   5  11        4.04        4.73      1.51 o 
  -9   5  11      170.83      172.84      5.23 o 
  -8   5  11       21.23       24.82      2.15 o 
  -7   5  11        9.21        7.08      1.42 o 
  -6   5  11       36.79       36.43      1.75 o 
  -5   5  11       52.53       51.07      2.34 o 
  -4   5  11       75.30       70.81      2.93 o 
  -3   5  11        4.35        2.70      1.12 o 
  -2   5  11        4.73        3.82      1.18 o 
  -1   5  11      431.22      416.51      8.74 o 
   0   5  11        1.84        1.92      1.07 o 
   1   5  11      652.79      641.99     14.18 o 
   2   5  11       99.71       99.49      3.39 o 
   3   5  11       10.65       11.66      1.28 o 
   4   5  11        0.62        0.00      1.33 o 
   5   5  11      172.15      188.73      6.02 o 
   6   5  11       13.31       15.03      3.04 o 
   7   5  11        1.02        0.00      1.39 o 
   8   5  11        1.47        1.70      1.83 o 
  -9   6  11       38.45       38.42      2.62 o 
  -8   6  11       47.40       52.62      2.90 o 
  -7   6  11       12.86       14.04      1.75 o 
  -6   6  11        3.31        4.71      1.16 o 
  -5   6  11        1.34        0.00      1.16 o 
  -4   6  11       10.04        9.52      1.21 o 
  -3   6  11       29.03       26.26      1.96 o 
  -2   6  11       16.78       14.84      1.61 o 
  -1   6  11       20.27       16.08      2.44 o 
   0   6  11      223.44      209.27      6.13 o 
   1   6  11      114.24      107.05      3.58 o 
   2   6  11       25.35       23.42      1.88 o 
   3   6  11       12.32       12.22      1.52 o 
   4   6  11       15.62       16.37      1.96 o 
   5   6  11        7.15        7.59      1.69 o 
   6   6  11        0.73        0.00      1.46 o 
   7   6  11       24.87       24.91      2.97 o 
  -8   7  11       92.25       90.11      4.52 o 
  -7   7  11        2.41        2.68      1.62 o 
  -6   7  11       57.44       63.56      3.75 o 
  -5   7  11       71.61       64.63      2.46 o 
  -4   7  11       40.71       36.93      2.05 o 
  -3   7  11       63.32       54.88      4.24 o 
  -2   7  11        7.89        7.35      1.58 o 
  -1   7  11        7.50        9.14      2.56 o 
   0   7  11      106.66       95.25      3.90 o 
   1   7  11       72.12       85.66      3.34 o 
   2   7  11       17.51       13.32      1.66 o 
   3   7  11       19.89       20.97      2.02 o 
   4   7  11       14.85       15.50      2.74 o 
   5   7  11        0.32        0.00      1.45 o 
   6   7  11       47.38       61.38      4.14 o 
  -6   8  11        0.66        0.78      1.26 o 
  -5   8  11      223.03      233.93      7.14 o 
  -4   8  11      188.58      174.61      6.48 o 
  -3   8  11       64.32       58.55      3.24 o 
  -2   8  11        5.84        7.42      3.86 o 
  -1   8  11       29.58       27.52      2.35 o 
   0   8  11        6.73       10.17      1.73 o 
   1   8  11        0.73        1.38      1.48 o 
   2   8  11        1.35        3.05      1.66 o 
   3   8  11       13.68       17.07      2.35 o 
   4   8  11       28.43       39.81      5.15 o 
 -12   0  12       68.68       74.94      5.11 o 
 -10   0  12      139.77      134.79      5.99 o 
  -8   0  12       22.05       20.28      2.45 o 
  -6   0  12       69.90       76.77      3.96 o 
  -4   0  12      353.15      338.90      6.97 o 
  -2   0  12        0.09        0.28      0.77 o 
   0   0  12       26.40       37.28      2.10 o 
   2   0  12      146.23      133.05      3.72 o 
   4   0  12      208.54      184.14      5.78 o 
   6   0  12      100.22       99.64      4.81 o 
   8   0  12        2.61        4.07      2.65 o 
  10   0  12        5.37        1.01      2.88 o 
 -12   1  12       64.44       74.99      4.10 o 
 -11   1  12        3.73        5.72      1.50 o 
 -10   1  12       26.59       27.50      2.19 o 
  -9   1  12       75.28       78.05      2.85 o 
  -8   1  12       58.45       56.98      2.83 o 
  -7   1  12      241.08      234.94      5.12 o 
  -6   1  12       49.48       51.75      3.22 o 
  -5   1  12      128.60      123.89      3.27 o 
  -4   1  12       10.47       13.98      1.10 o 
  -3   1  12      120.62      107.42      2.16 o 
  -2   1  12      281.33      283.83      4.03 o 
  -1   1  12        4.81        4.00      0.73 o 
   0   1  12      285.18      283.57      4.03 o 
   1   1  12       22.53       28.88      1.19 o 
   2   1  12        5.24        3.03      0.63 o 
   3   1  12       83.91       93.36      1.96 o 
   4   1  12        6.13        8.64      1.06 o 
   5   1  12       54.13       58.66      3.70 o 
   6   1  12      260.43      250.76      6.08 o 
   7   1  12      114.28      108.57      5.26 o 
   8   1  12       12.07        8.00      2.04 o 
   9   1  12        3.76        5.16      3.32 o 
  10   1  12       51.36       48.69      4.26 o 
 -12   2  12        8.31       11.18      1.71 o 
 -11   2  12       23.30       27.30      2.11 o 
 -10   2  12      246.76      243.80      5.75 o 
  -9   2  12        0.09        0.00      1.05 o 
  -8   2  12      182.12      186.38      4.25 o 
  -7   2  12        9.55       10.46      1.19 o 
  -6   2  12       20.90       25.55      1.37 o 
  -5   2  12       29.37       28.68      1.29 o 
  -4   2  12      119.62      118.18      2.28 o 
  -3   2  12       58.99       55.61      1.70 o 
  -2   2  12        3.11        3.22      0.84 o 
  -1   2  12       96.71       91.43      2.44 o 
   0   2  12      782.87      746.53     11.23 o 
   1   2  12        7.22        9.89      0.81 o 
   2   2  12      478.38      482.57      6.65 o 
   3   2  12      190.19      187.12      3.50 o 
   4   2  12       34.31       29.17      1.21 o 
   5   2  12        6.12        8.40      2.14 o 
   6   2  12       15.87       20.08      2.14 o 
   7   2  12        5.97        7.02      1.65 o 
   8   2  12       10.37        7.13      1.80 o 
   9   2  12       15.86       16.25      2.29 o 
 -11   3  12       14.32       13.62      1.99 o 
 -10   3  12        0.80        0.73      1.25 o 
  -9   3  12       24.18       23.20      1.84 o 
  -8   3  12      227.91      237.80      5.49 o 
  -7   3  12      133.39      129.57      3.32 o 
  -6   3  12        8.61        7.93      1.61 o 
  -5   3  12        2.82        3.35      0.76 o 
  -4   3  12       71.48       72.47      2.03 o 
  -3   3  12      394.74      390.89      7.80 o 
  -2   3  12       14.80       10.81      1.09 o 
  -1   3  12      199.68      194.52      3.94 o 
   0   3  12      504.48      514.65      8.23 o 
   1   3  12      115.17      132.33      2.68 o 
   2   3  12      275.38      283.89      4.66 o 
   3   3  12       63.52       67.29      2.18 o 
   4   3  12        4.47        4.44      1.20 o 
   5   3  12       11.64        9.87      1.64 o 
   6   3  12      157.84      180.24      5.85 o 
   7   3  12       55.93       57.36      3.28 o 
   8   3  12        8.99       10.60      1.94 o 
   9   3  12       10.58       16.29      3.55 o 
 -11   4  12        0.02        0.92      1.43 o 
 -10   4  12       57.30       55.87      3.80 o 
  -9   4  12       15.71       18.14      2.05 o 
  -8   4  12       28.09       26.82      2.67 o 
  -7   4  12        8.25        7.75      1.54 o 
  -6   4  12        8.28        9.58      1.53 o 
  -5   4  12       66.10       67.85      3.33 o 
  -4   4  12      750.87      732.58     14.10 o 
  -3   4  12     1158.95     1155.71     20.90 o 
  -2   4  12       63.61       70.78      2.51 o 
  -1   4  12      161.25      152.93      3.81 o 
   0   4  12      150.27      155.01      3.84 o 
   1   4  12      127.48      133.77      3.22 o 
   2   4  12       21.66       21.93      1.41 o 
   3   4  12       14.16       16.27      1.42 o 
   4   4  12        3.07        3.45      1.22 o 
   5   4  12       87.24       86.14      3.34 o 
   6   4  12      146.29      160.96      6.96 o 
   7   4  12      406.57      425.45     13.22 o 
   8   4  12        1.22        0.00      1.78 o 
 -10   5  12        2.76        5.30      1.65 o 
  -9   5  12        0.17        0.00      1.26 o 
  -8   5  12       64.33       74.52      3.73 o 
  -7   5  12       56.30       59.27      2.97 o 
  -6   5  12        9.40        9.43      1.57 o 
  -5   5  12        2.21        0.36      1.10 o 
  -4   5  12       22.43       23.84      2.52 o 
  -3   5  12       22.17       21.38      1.84 o 
  -2   5  12       59.19       56.04      2.64 o 
  -1   5  12       61.34       61.86      2.73 o 
   0   5  12        1.23        0.97      1.10 o 
   1   5  12       16.84       20.53      1.90 o 
   2   5  12       14.19       12.76      1.37 o 
   3   5  12      105.65      107.62      4.06 o 
   4   5  12        3.90        7.76      1.66 o 
   5   5  12       21.51       23.20      2.31 o 
   6   5  12        0.08        0.46      1.43 o 
   7   5  12       32.16       31.80      3.94 o 
  -8   6  12       11.70       11.79      1.88 o 
  -7   6  12       11.54       13.84      1.84 o 
  -6   6  12       14.50       16.19      1.87 o 
  -5   6  12       45.52       39.88      2.46 o 
  -4   6  12       31.54       32.93      2.26 o 
  -3   6  12       95.45       92.53      4.71 o 
  -2   6  12       93.02       82.18      3.26 o 
  -1   6  12        9.37       11.16      1.71 o 
   0   6  12        0.44        0.31      1.22 o 
   1   6  12       46.28       48.49      3.46 o 
   2   6  12        0.11        0.00      1.01 o 
   3   6  12        3.28        2.81      1.19 o 
   4   6  12        1.34        0.88      1.43 o 
   5   6  12       25.37       21.56      2.35 o 
   6   6  12        0.01        1.11      1.68 o 
  -7   7  12        0.04        0.50      1.31 o 
  -6   7  12       31.86       28.31      2.34 o 
  -5   7  12       20.64       20.18      2.04 o 
  -4   7  12        5.47        4.73      1.58 o 
  -3   7  12        1.70        1.66      1.34 o 
  -2   7  12       18.48       20.33      2.16 o 
  -1   7  12        0.11        0.00      1.16 o 
   0   7  12       25.74       23.03      2.27 o 
   1   7  12       88.04       85.79      3.86 o 
   2   7  12       27.46       32.97      2.60 o 
   3   7  12      118.40      127.48      4.64 o 
   4   7  12        0.76        0.00      1.42 o 
   5   7  12      115.65      128.14      6.03 o 
  -4   8  12       70.78       79.19      5.72 o 
  -3   8  12       29.47       28.44      2.97 o 
  -2   8  12       40.76       40.13      2.86 o 
  -1   8  12       94.81      110.11      6.25 o 
   0   8  12       29.53       27.26      2.62 o 
   1   8  12       70.87       68.63      7.43 o 
   2   8  12        1.34        0.00      1.60 o 
 -11   0  13        2.26        0.77      2.07 o 
  -9   0  13        1.04        0.15      1.33 o 
  -7   0  13       86.17       99.24      4.68 o 
  -5   0  13       11.00       10.31      1.60 o 
  -3   0  13       12.63       16.97      1.92 o 
  -1   0  13       60.09       75.58      2.72 o 
   1   0  13      278.59      281.27      6.17 o 
   3   0  13      338.38      315.36      7.73 o 
   5   0  13        1.61        0.78      1.13 o 
   7   0  13      106.66       83.54      7.10 o 
   9   0  13       17.29       13.07      3.92 o 
 -11   1  13        0.64        0.09      1.31 o 
 -10   1  13       25.23       23.13      2.17 o 
  -9   1  13      200.66      196.76      5.47 o 
  -8   1  13        0.11        0.00      1.16 o 
  -7   1  13       17.25       16.68      1.53 o 
  -6   1  13       10.62       12.48      1.32 o 
  -5   1  13      126.39      121.45      3.32 o 
  -4   1  13        0.04        0.59      0.82 o 
  -3   1  13        6.58        5.76      0.77 o 
  -2   1  13       17.06       18.68      0.86 o 
  -1   1  13        1.16        1.74      0.61 o 
   0   1  13      123.36      119.31      3.02 o 
   1   1  13      113.25      117.87      2.35 o 
   2   1  13      210.45      196.34      3.71 o 
   3   1  13        2.38        1.88      0.73 o 
   4   1  13        1.84        1.12      0.78 o 
   5   1  13      203.49      191.35      8.32 o 
   6   1  13       90.99       81.53      3.86 o 
   7   1  13        2.38        0.94      1.39 o 
   8   1  13        1.47        0.98      1.46 o 
   9   1  13        0.87        0.97      2.01 o 
 -11   2  13        2.32        0.07      1.24 o 
 -10   2  13        2.29        0.00      1.15 o 
  -9   2  13       41.92       45.20      2.40 o 
  -8   2  13        0.82        0.25      1.07 o 
  -7   2  13      112.45      113.37      3.12 o 
  -6   2  13        4.51        4.55      0.94 o 
  -5   2  13      203.57      199.71      3.59 o 
  -4   2  13        1.34        1.14      0.67 o 
  -3   2  13      160.27      152.14      3.76 o 
  -2   2  13        5.59        4.02      0.92 o 
  -1   2  13      127.33      137.97      3.22 o 
   0   2  13       53.68       57.00      1.86 o 
   1   2  13       32.58       37.41      1.28 o 
   2   2  13        1.04        0.86      0.62 o 
   3   2  13        0.13        0.86      0.69 o 
   4   2  13       10.85       11.27      1.24 o 
   5   2  13      169.87      157.52      5.37 o 
   6   2  13        0.19        1.14      1.34 o 
   7   2  13       45.76       42.37      3.27 o 
   8   2  13       17.19       14.63      2.53 o 
   9   2  13       18.09       17.47      2.50 o 
 -10   3  13        0.32        0.30      1.35 o 
  -9   3  13       55.06       51.43      2.64 o 
  -8   3  13       60.29       62.86      3.19 o 
  -7   3  13        3.51        4.39      1.22 o 
  -6   3  13       10.67       10.34      1.38 o 
  -5   3  13        0.03        0.01      0.98 o 
  -4   3  13        1.75        1.53      0.86 o 
  -3   3  13        2.91        2.22      0.87 o 
  -2   3  13      233.57      234.64      4.61 o 
  -1   3  13      200.18      209.42      4.43 o 
   0   3  13        2.92        3.50      0.88 o 
   1   3  13      335.25      336.29      8.07 o 
   2   3  13      428.18      422.45      7.26 o 
   3   3  13       17.00       15.02      1.27 o 
   4   3  13       50.94       51.50      3.02 o 
   5   3  13        0.86        0.00      1.47 o 
   6   3  13       45.12       43.91      4.13 o 
   7   3  13       10.51        8.53      1.87 o 
   8   3  13       37.73       44.93      3.21 o 
 -10   4  13       72.79       86.49      3.85 o 
  -9   4  13       10.10        8.39      1.81 o 
  -8   4  13       67.03       67.29      3.27 o 
  -7   4  13       35.04       38.01      2.48 o 
  -6   4  13       30.27       29.23      2.22 o 
  -5   4  13       11.19       13.01      1.75 o 
  -4   4  13       56.27       57.96      2.80 o 
  -3   4  13       14.25       15.87      1.75 o 
  -2   4  13      117.06      116.01      4.10 o 
  -1   4  13       79.14       73.02      3.01 o 
   0   4  13      420.45      392.80      8.86 o 
   1   4  13        0.41        0.00      0.83 o 
   2   4  13      142.09      128.70      3.26 o 
   3   4  13        0.52        0.00      0.90 o 
   4   4  13        0.04        0.21      1.13 o 
   5   4  13       49.59       53.69      3.92 o 
   6   4  13        6.64        3.54      3.88 o 
   7   4  13       33.69       40.55      3.74 o 
  -9   5  13       23.66       27.62      2.44 o 
  -8   5  13       30.77       35.33      2.62 o 
  -7   5  13       72.53       76.30      4.22 o 
  -6   5  13        2.06        0.86      1.22 o 
  -5   5  13       20.61       21.62      2.02 o 
  -4   5  13       52.23       43.21      3.43 o 
  -3   5  13       52.61       53.96      2.76 o 
  -2   5  13      215.51      216.02      6.68 o 
  -1   5  13       27.14       24.01      2.01 o 
   0   5  13       40.99       42.73      2.46 o 
   1   5  13       68.67       66.69      2.94 o 
   2   5  13      155.40      153.20      4.06 o 
   3   5  13       32.39       33.24      4.39 o 
   4   5  13       16.97       14.76      2.09 o 
   5   5  13        3.36        6.39      2.06 o 
   6   5  13       66.58       63.28      7.15 o 
   7   5  13        0.03        0.00      3.38 o 
  -8   6  13       21.34       26.33      2.82 o 
  -7   6  13       32.01       35.54      2.60 o 
  -6   6  13       32.08       36.40      2.55 o 
  -5   6  13       36.72       38.24      2.55 o 
  -4   6  13       36.47       32.53      2.35 o 
  -3   6  13        7.15        3.72      1.32 o 
  -2   6  13        3.31        3.23      1.31 o 
  -1   6  13        0.77        0.00      1.29 o 
   0   6  13        0.04        0.00      1.80 o 
   1   6  13        6.23        5.72      1.38 o 
   2   6  13        0.18        0.00      1.00 o 
   3   6  13       34.32       31.76      3.97 o 
   4   6  13       26.73       36.38      2.82 o 
   5   6  13        0.51        1.94      3.12 o 
  -6   7  13        8.81       10.96      1.87 o 
  -5   7  13        0.08        0.00      1.20 o 
  -4   7  13       13.18       17.12      2.21 o 
  -3   7  13        0.14        0.24      1.59 o 
  -2   7  13        1.94        0.12      1.32 o 
  -1   7  13       47.67       54.13      3.24 o 
   0   7  13        1.51        0.00      1.33 o 
   1   7  13       10.72       15.09      2.16 o 
   2   7  13       47.96       63.51      2.99 o 
   3   7  13        0.56        0.00      1.49 o 
 -10   0  14        3.03        1.19      2.09 o 
  -8   0  14        7.25       10.00      1.85 o 
  -6   0  14       24.68       20.19      2.10 o 
  -4   0  14       12.11       17.67      1.96 o 
  -2   0  14       54.77       58.39      2.49 o 
   0   0  14      149.28      132.61      3.82 o 
   2   0  14        0.28        1.99      0.98 o 
   4   0  14      142.49      122.45      4.36 o 
   6   0  14        5.36        8.36      3.17 o 
   8   0  14        1.54        5.53      3.44 o 
 -10   1  14        2.08        2.79      1.39 o 
  -9   1  14        0.02        0.00      1.16 o 
  -8   1  14       21.14       22.85      1.78 o 
  -7   1  14       40.11       41.73      2.16 o 
  -6   1  14      125.49      124.84      3.91 o 
  -5   1  14       76.56       65.84      2.50 o 
  -4   1  14       40.05       37.88      1.63 o 
  -3   1  14       32.14       32.85      1.70 o 
  -2   1  14        2.90        1.77      0.79 o 
  -1   1  14       64.87       71.02      1.96 o 
   0   1  14        0.70        1.13      0.73 o 
   1   1  14       14.79       14.78      1.13 o 
   2   1  14      140.12      138.46      2.99 o 
   3   1  14       20.18       20.21      1.41 o 
   4   1  14        6.47       10.05      1.16 o 
   5   1  14      126.90      126.43      4.84 o 
   6   1  14        0.84        0.00      1.34 o 
   7   1  14        0.24        0.00      1.39 o 
   8   1  14        6.91        3.86      2.76 o 
 -10   2  14       46.71       40.73      2.47 o 
  -9   2  14       18.40       22.57      2.03 o 
  -8   2  14       28.88       31.98      2.12 o 
  -7   2  14       11.01       12.44      1.56 o 
  -6   2  14       16.73       17.14      1.32 o 
  -5   2  14       34.20       34.40      1.63 o 
  -4   2  14       54.56       51.94      2.70 o 
  -3   2  14       28.99       28.90      1.60 o 
  -2   2  14        1.41        2.22      0.89 o 
  -1   2  14      149.02      144.86      3.41 o 
   0   2  14      106.78      115.64      2.37 o 
   1   2  14        9.24        9.95      1.00 o 
   2   2  14        2.78        4.34      0.95 o 
   3   2  14        2.84        2.83      0.92 o 
   4   2  14      221.62      219.49      6.86 o 
   5   2  14        8.46        7.12      1.73 o 
   6   2  14       31.99       36.22      3.08 o 
   7   2  14       60.29       60.40      3.58 o 
   8   2  14        2.55        0.00      1.77 o 
 -10   3  14       78.73       84.49      3.87 o 
  -9   3  14       25.60       22.19      2.32 o 
  -8   3  14      167.99      170.72      5.31 o 
  -7   3  14        2.10        3.59      1.49 o 
  -6   3  14        8.13       10.28      1.46 o 
  -5   3  14      644.77      640.39     11.42 o 
  -4   3  14      379.16      405.28      8.37 o 
  -3   3  14        0.48        0.77      0.87 o 
  -2   3  14        0.09        0.13      0.94 o 
  -1   3  14      305.94      315.28      6.44 o 
   0   3  14      218.46      207.64      4.41 o 
   1   3  14      299.88      288.95      8.76 o 
   2   3  14      148.37      147.10      3.87 o 
   3   3  14       14.42       13.15      1.41 o 
   4   3  14        0.03        0.00      1.30 o 
   5   3  14      364.79      374.50      9.85 o 
   6   3  14       30.61       39.65      5.56 o 
   7   3  14        5.77        7.62      2.01 o 
  -9   4  14       89.80       93.15      4.02 o 
  -8   4  14        0.45        1.22      1.95 o 
  -7   4  14       12.47       13.08      1.92 o 
  -6   4  14       55.86       48.97      2.80 o 
  -5   4  14      452.36      428.20     11.84 o 
  -4   4  14        7.54        5.75      1.45 o 
  -3   4  14      226.15      232.72      6.07 o 
  -2   4  14        7.37        7.90      1.47 o 
  -1   4  14        7.12        7.62      1.47 o 
   0   4  14        0.76        0.00      1.04 o 
   1   4  14       63.95       60.31      2.29 o 
   2   4  14       18.95       16.96      1.59 o 
   3   4  14       41.73       36.59      5.07 o 
   4   4  14       21.40       23.35      3.23 o 
   5   4  14      324.73      353.59     13.14 o 
   6   4  14       21.73       21.14      3.96 o 
  -8   5  14       34.80       39.65      2.78 o 
  -7   5  14        0.00        0.38      1.42 o 
  -6   5  14        9.92        5.20      1.53 o 
  -5   5  14      119.04      124.38      5.68 o 
  -4   5  14       11.62       13.89      1.83 o 
  -3   5  14       65.94       69.29      3.21 o 
  -2   5  14      126.75      127.78      6.73 o 
  -1   5  14      107.95      105.01      4.46 o 
   0   5  14      314.96      309.07      7.43 o 
   1   5  14        3.55        2.04      1.26 o 
   2   5  14       22.52       24.24      2.06 o 
   3   5  14        0.01        0.00      1.30 o 
   4   5  14       30.43       25.40      3.05 o 
   5   5  14        6.57        9.05      2.30 o 
  -6   6  14       39.18       37.60      2.73 o 
  -5   6  14        0.01        0.00      1.26 o 
  -4   6  14       10.91        6.90      1.64 o 
  -3   6  14        9.05        7.84      1.65 o 
  -2   6  14        0.54        1.11      1.22 o 
  -1   6  14        4.48        4.91      1.95 o 
   0   6  14        8.32        7.10      1.73 o 
   1   6  14        7.92       15.20      1.87 o 
   2   6  14        0.03        0.00      1.16 o 
   3   6  14       23.26       24.78      3.19 o 
   4   6  14       18.26       22.77      3.09 o 
  -3   7  14        0.39        0.00      1.40 o 
  -2   7  14        2.95        4.45      2.31 o 
  -1   7  14       81.36       86.98      4.23 o 
   0   7  14        8.54        9.15      1.98 o 
   1   7  14       35.31       31.49      2.82 o 
  -9   0  15       63.03       68.29      7.18 o 
  -7   0  15        2.08        3.25      1.57 o 
  -5   0  15        1.15        0.24      1.25 o 
  -3   0  15      109.22      106.97      3.65 o 
  -1   0  15       14.55       12.95      1.52 o 
   1   0  15        6.12        5.51      1.30 o 
   3   0  15       12.55        8.32      1.68 o 
   5   0  15        9.60        3.58      2.80 o 
   7   0  15      140.13      153.00     10.23 o 
 -10   1  15       78.64       78.49      4.22 o 
  -9   1  15       41.34       38.46      2.61 o 
  -8   1  15        6.03        3.97      1.40 o 
  -7   1  15        0.00        0.07      1.01 o 
  -6   1  15        4.73        5.71      1.23 o 
  -5   1  15       22.71       20.53      1.32 o 
  -4   1  15       33.86       29.79      1.48 o 
  -3   1  15       39.18       37.03      1.56 o 
  -2   1  15        3.00        0.53      0.77 o 
  -1   1  15       13.52       15.46      1.36 o 
   0   1  15        2.00        0.54      0.76 o 
   1   1  15       40.38       38.87      1.50 o 
   2   1  15       33.42       28.20      1.63 o 
   3   1  15       73.42       69.46      2.84 o 
   4   1  15       23.60       24.21      2.02 o 
   5   1  15       73.74       63.21      4.87 o 
   6   1  15        0.23        0.00      1.39 o 
   7   1  15       20.10       16.32      3.02 o 
  -9   2  15      263.99      259.91      7.29 o 
  -8   2  15        0.23        1.35      1.23 o 
  -7   2  15        0.43        0.00      1.06 o 
  -6   2  15       24.36       26.86      1.94 o 
  -5   2  15      153.63      157.87      3.55 o 
  -4   2  15      133.84      137.36      3.50 o 
  -3   2  15      246.72      236.59      4.86 o 
  -2   2  15       37.96       41.00      1.88 o 
  -1   2  15      142.48      139.69      3.38 o 
   0   2  15       15.25       16.95      1.21 o 
   1   2  15      566.49      564.93     10.16 o 
   2   2  15       48.13       41.08      2.06 o 
   3   2  15       12.89       11.33      1.71 o 
   4   2  15        2.69        3.19      1.30 o 
   5   2  15      172.86      172.03      6.33 o 
   6   2  15       34.95       39.71      3.12 o 
   7   2  15       49.66       53.22      3.54 o 
  -9   3  15       33.25       39.05      3.12 o 
  -8   3  15      246.53      235.82      6.61 o 
  -7   3  15       67.33       67.25      3.32 o 
  -6   3  15       66.28       65.23      3.23 o 
  -5   3  15       36.62       38.42      2.64 o 
  -4   3  15        0.40        2.72      1.34 o 
  -3   3  15      145.79      145.47      4.58 o 
  -2   3  15      225.57      227.98      5.27 o 
  -1   3  15        9.18        6.56      1.24 o 
   0   3  15        0.39        0.00      0.88 o 
   1   3  15       31.37       28.32      1.70 o 
   2   3  15      193.90      188.81      6.03 o 
   3   3  15      163.79      178.30      5.16 o 
   4   3  15       50.39       56.54      3.44 o 
   5   3  15       22.25       25.18      2.71 o 
   6   3  15        3.74        7.67      2.00 o 
  -8   4  15        1.03        0.87      1.45 o 
  -7   4  15      137.34      136.74      4.78 o 
  -6   4  15      256.39      260.30      6.91 o 
  -5   4  15       30.08       27.62      2.33 o 
  -4   4  15      221.01      205.67      5.79 o 
  -3   4  15       67.22       76.68      3.36 o 
  -2   4  15       83.43       83.87      4.30 o 
  -1   4  15        0.06        0.14      1.16 o 
   0   4  15       98.99      103.08      3.83 o 
   1   4  15       20.56       19.54      1.74 o 
   2   4  15        2.10        0.85      1.22 o 
   3   4  15       64.04       56.30      5.77 o 
   4   4  15      122.18      135.25      8.08 o 
   5   4  15        0.38        2.02      2.07 o 
  -7   5  15       15.50       15.21      2.11 o 
  -6   5  15       12.53       19.12      2.21 o 
  -5   5  15      222.48      208.10      6.96 o 
  -4   5  15      168.15      168.83      5.55 o 
  -3   5  15      210.58      205.78      5.89 o 
  -2   5  15       11.52       12.25      2.52 o 
  -1   5  15        0.02        0.00      1.19 o 
   0   5  15       35.24       36.74      2.49 o 
   1   5  15       29.31       29.97      2.32 o 
   2   5  15       11.30       10.80      1.74 o 
   3   5  15        2.48        1.64      1.95 o 
   4   5  15        5.84        3.16      2.07 o 
  -4   6  15       48.31       54.48      3.14 o 
  -3   6  15        6.48        8.69      1.76 o 
  -2   6  15        1.30        1.18      1.34 o 
  -1   6  15        0.06        0.32      1.44 o 
   0   6  15        0.04        0.12      1.44 o 
   1   6  15        0.13        0.00      1.24 o 
   2   6  15        3.21        6.78      1.61 o 
  -8   0  16       16.03       20.13      2.48 o 
  -6   0  16        1.98        0.22      1.47 o 
  -4   0  16        5.31        4.50      1.32 o 
  -2   0  16       19.64       19.31      1.85 o 
   0   0  16      215.43      212.34      5.59 o 
   2   0  16       91.95       81.72      3.80 o 
   4   0  16        0.71        0.00      2.54 o 
   6   0  16        1.63        4.44      3.17 o 
  -8   1  16       14.72       11.50      1.94 o 
  -7   1  16        1.62        0.84      1.12 o 
  -6   1  16        7.72        8.86      1.15 o 
  -5   1  16       17.59       17.46      1.35 o 
  -4   1  16       21.94       26.06      1.48 o 
  -3   1  16        2.31        3.04      0.92 o 
  -2   1  16        0.00        0.00      0.76 o 
  -1   1  16       17.51       22.06      1.34 o 
   0   1  16       72.55       65.05      2.38 o 
   1   1  16       20.60       21.38      1.58 o 
   2   1  16       36.91       34.64      2.31 o 
   3   1  16        4.97        0.76      1.10 o 
   4   1  16       27.26       23.18      2.57 o 
   5   1  16       42.05       47.93      3.30 o 
   6   1  16        2.57        7.64      2.62 o 
  -8   2  16       74.15       78.84      3.70 o 
  -7   2  16       83.89       89.06      5.09 o 
  -6   2  16       41.22       42.70      3.30 o 
  -5   2  16        0.54        1.31      1.15 o 
  -4   2  16       95.48       82.83      2.80 o 
  -3   2  16        4.97        3.78      1.24 o 
  -2   2  16      123.19      115.76      2.99 o 
  -1   2  16        1.54        1.92      0.94 o 
   0   2  16      128.07      127.55      3.73 o 
   1   2  16        7.58       10.45      1.45 o 
   2   2  16        0.48        0.07      1.11 o 
   3   2  16       33.18       33.45      2.38 o 
   4   2  16       82.86       92.39      4.45 o 
   5   2  16       13.56       13.88      2.32 o 
  -7   3  16        9.02        8.72      1.80 o 
  -6   3  16        0.49        3.17      1.47 o 
  -5   3  16       10.88       10.96      1.83 o 
  -4   3  16        0.02        0.92      1.38 o 
  -3   3  16       14.23       16.04      1.93 o 
  -2   3  16       16.28       15.22      1.89 o 
  -1   3  16       56.69       57.71      2.63 o 
   0   3  16      197.73      210.20      5.15 o 
   1   3  16       43.71       50.45      3.49 o 
   2   3  16       28.57       26.80      2.63 o 
   3   3  16        5.66        8.63      1.91 o 
   4   3  16        8.62        7.96      2.44 o 
   5   3  16       35.43       29.50      3.57 o 
  -6   4  16        0.45        2.66      1.52 o 
  -5   4  16        1.46        1.37      1.42 o 
  -4   4  16       18.01       18.01      2.11 o 
  -3   4  16        1.10        1.97      1.38 o 
  -2   4  16       17.85       20.15      2.10 o 
  -1   4  16       17.11       15.52      1.92 o 
   0   4  16        0.25        0.00      1.11 o 
   1   4  16       46.52       34.40      2.24 o 
   2   4  16        0.08        1.87      1.62 o 
   3   4  16       13.04        8.75      2.49 o 
  -5   5  16        7.20        4.62      1.89 o 
  -4   5  16       54.91       59.92      3.27 o 
  -3   5  16        3.89        3.76      1.53 o 
  -2   5  16       19.47       18.72      2.09 o 
  -1   5  16       66.47       63.24      3.25 o 
   0   5  16       73.49       83.18      3.27 o 
   1   5  16        5.48        6.97      1.69 o 
   2   5  16        4.85        8.35      4.33 o 
  -7   0  17        0.61        0.00      1.41 o 
  -5   0  17        0.16        0.00      1.18 o 
  -3   0  17       61.89       72.68      3.70 o 
  -1   0  17       10.43       14.93      1.81 o 
   1   0  17       81.60       77.38      3.89 o 
   3   0  17        9.85        4.44      3.10 o 
  -7   1  17        1.61        1.33      1.22 o 
  -6   1  17       16.55       18.28      1.73 o 
  -5   1  17       46.58       51.19      2.04 o 
  -4   1  17      125.38      135.38      3.39 o 
  -3   1  17        8.48        6.16      1.12 o 
  -2   1  17       39.31       40.86      1.76 o 
  -1   1  17       80.62       77.81      2.44 o 
   0   1  17        2.97        2.77      1.22 o 
   1   1  17       57.04       45.67      2.40 o 
   2   1  17       11.32       15.63      1.79 o 
   3   1  17        2.99        3.96      1.62 o 
   4   1  17       84.23       83.46      4.33 o 
  -7   2  17        0.34        0.64      1.48 o 
  -6   2  17        0.02        1.11      1.47 o 
  -5   2  17      121.83      116.35      3.86 o 
  -4   2  17       83.32       87.28      3.30 o 
  -3   2  17        8.34        5.92      1.44 o 
  -2   2  17        1.55        2.34      1.03 o 
  -1   2  17       25.39       27.27      1.85 o 
   0   2  17        0.00        2.71      1.19 o 
   1   2  17      171.01      174.82      5.27 o 
   2   2  17        3.40        7.33      2.32 o 
   3   2  17        7.36        8.16      1.72 o 
  -6   3  17      102.05      107.49      4.34 o 
  -5   3  17       11.85       15.66      3.17 o 
  -4   3  17      370.36      380.71     12.75 o 
  -3   3  17        0.01        0.69      1.36 o 
  -2   3  17        0.14        1.39      1.32 o 
  -1   3  17        0.03        0.00      1.17 o 
   0   3  17       49.80       51.57      2.58 o 
   1   3  17       61.91       63.28      5.34 o 
   2   3  17        3.09        0.00      1.52 o 
   3   3  17        7.39        7.67      2.05 o 
  -4   4  17       23.97       26.47      2.51 o 
  -3   4  17        1.89        1.59      1.60 o 
  -2   4  17       47.39       50.68      2.99 o 
  -1   4  17       19.11       18.00      2.01 o 
   0   4  17        0.53        0.00      1.21 o 
   1   4  17       70.80       66.98      3.94 o 
  -4   0  18        1.76        0.16      1.30 o 
  -2   0  18       99.88      100.73      3.98 o 
   0   0  18        0.99        0.50      1.52 o 
   2   0  18       69.66       67.61      8.48 o 
  -5   1  18       63.41       68.47      3.06 o 
  -4   1  18        6.39        3.62      1.21 o 
  -3   1  18        6.44        4.07      1.16 o 
  -2   1  18       56.14       55.19      2.67 o 
  -1   1  18        0.20        0.14      1.26 o 
   0   1  18        8.43       10.24      1.64 o 
   1   1  18       86.21       91.66      3.39 o 
   2   1  18        0.05        1.01      1.41 o 
  -4   2  18       23.11       27.72      2.21 o 
  -3   2  18        0.29        0.63      1.34 o 
  -2   2  18       46.53       39.32      2.43 o 
  -1   2  18       20.44       18.16      2.10 o 
   0   2  18        4.04        2.91      1.73 o 
   1   2  18       12.48       11.15      1.94 o 
                                                 
